# Supplementary material for: Embryonic stem cells maintain high origin activity and slow forks to coordinate replication with cell cycle progression
Source: EMBO Rep. 2024 Jul 25;25(9):6. doi: 10.1038/s44319-024-00207-5 (PMC11387781; doi:10.1038/s44319-024-00207-5)
Supplement: Supplementary file 3 — Source data Fig. 1 [file 44319_2024_207_MOESM3_ESM.zip]

Archive with 60 entries (53 files):
- EMBOR-2024-58881_SourceDataForFigure1/
- __MACOSX/._EMBOR-2024-58881_SourceDataForFigure1
- EMBOR-2024-58881_SourceDataForFigure1/EMBOR-2024-58881_SourceDataFor1E/
- __MACOSX/EMBOR-2024-58881_SourceDataForFigure1/._EMBOR-2024-58881_SourceDataFor1E
- EMBOR-2024-58881_SourceDataForFigure1/EMBOR-2024-58881_SourceDataFor1B/
- __MACOSX/EMBOR-2024-58881_SourceDataForFigure1/._EMBOR-2024-58881_SourceDataFor1B
- EMBOR-2024-58881_SourceDataForFigure1/EMBOR-2024-58881_SourceDataFor1C/
- __MACOSX/EMBOR-2024-58881_SourceDataForFigure1/._EMBOR-2024-58881_SourceDataFor1C
- EMBOR-2024-58881_SourceDataForFigure1/EMBOR-2024-58881_SourceDataFor1D/
- __MACOSX/EMBOR-2024-58881_SourceDataForFigure1/._EMBOR-2024-58881_SourceDataFor1D
- EMBOR-2024-58881_SourceDataForFigure1/.DS_Store
- __MACOSX/EMBOR-2024-58881_SourceDataForFigure1/._.DS_Store
- EMBOR-2024-58881_SourceDataForFigure1/EMBOR-2024-58881_SourceDataFor1A/
- __MACOSX/EMBOR-2024-58881_SourceDataForFigure1/._EMBOR-2024-58881_SourceDataFor1A
- EMBOR-2024-58881_SourceDataForFigure1/EMBOR-2024-58881_SourceDataFor1F/
- __MACOSX/EMBOR-2024-58881_SourceDataForFigure1/._EMBOR-2024-58881_SourceDataFor1F
- EMBOR-2024-58881_SourceDataForFigure1/EMBOR-2024-58881_SourceDataFor1E/.DS_Store
- __MACOSX/EMBOR-2024-58881_SourceDataForFigure1/EMBOR-2024-58881_SourceDataFor1E/._.DS_Store
- EMBOR-2024-58881_SourceDataForFigure1/EMBOR-2024-58881_SourceDataFor1E/EMBOR-2024-58881_SourceDataFor1EES-LIF.fcs
- __MACOSX/EMBOR-2024-58881_SourceDataForFigure1/EMBOR-2024-58881_SourceDataFor1E/._EMBOR-2024-58881_SourceDataFor1EES-LIF.fcs
- EMBOR-2024-58881_SourceDataForFigure1/EMBOR-2024-58881_SourceDataFor1E/EMBOR-2024-58881_SourceDataFor1EiPS .fcs
- __MACOSX/EMBOR-2024-58881_SourceDataForFigure1/EMBOR-2024-58881_SourceDataFor1E/._EMBOR-2024-58881_SourceDataFor1EiPS .fcs
- EMBOR-2024-58881_SourceDataForFigure1/EMBOR-2024-58881_SourceDataFor1E/EMBOR-2024-58881_SourceDataFor1EHeLa.fcs
- __MACOSX/EMBOR-2024-58881_SourceDataForFigure1/EMBOR-2024-58881_SourceDataFor1E/._EMBOR-2024-58881_SourceDataFor1EHeLa.fcs
- EMBOR-2024-58881_SourceDataForFigure1/EMBOR-2024-58881_SourceDataFor1E/EMBOR-2024-58881_SourceDataFor1ERPE.fcs
- __MACOSX/EMBOR-2024-58881_SourceDataForFigure1/EMBOR-2024-58881_SourceDataFor1E/._EMBOR-2024-58881_SourceDataFor1ERPE.fcs
- EMBOR-2024-58881_SourceDataForFigure1/EMBOR-2024-58881_SourceDataFor1E/EMBOR-2024-58881_SourceDataFor1EEScontrol.fcs
- __MACOSX/EMBOR-2024-58881_SourceDataForFigure1/EMBOR-2024-58881_SourceDataFor1E/._EMBOR-2024-58881_SourceDataFor1EEScontrol.fcs
- EMBOR-2024-58881_SourceDataForFigure1/EMBOR-2024-58881_SourceDataFor1E/EMBOR-2024-58881_SourceDataFor1EmB.fcs
- __MACOSX/EMBOR-2024-58881_SourceDataForFigure1/EMBOR-2024-58881_SourceDataFor1E/._EMBOR-2024-58881_SourceDataFor1EmB.fcs
- EMBOR-2024-58881_SourceDataForFigure1/EMBOR-2024-58881_SourceDataFor1E/EMBOR-2024-58881_SourceDataFor1EN2A .fcs
- __MACOSX/EMBOR-2024-58881_SourceDataForFigure1/EMBOR-2024-58881_SourceDataFor1E/._EMBOR-2024-58881_SourceDataFor1EN2A .fcs
- EMBOR-2024-58881_SourceDataForFigure1/EMBOR-2024-58881_SourceDataFor1B/EMBOR-2024-58881_SourceDataFor1BMEF.fcs
- __MACOSX/EMBOR-2024-58881_SourceDataForFigure1/EMBOR-2024-58881_SourceDataFor1B/._EMBOR-2024-58881_SourceDataFor1BMEF.fcs
- EMBOR-2024-58881_SourceDataForFigure1/EMBOR-2024-58881_SourceDataFor1B/EMBOR-2024-58881_SourceDataFor1BES.fcs
- __MACOSX/EMBOR-2024-58881_SourceDataForFigure1/EMBOR-2024-58881_SourceDataFor1B/._EMBOR-2024-58881_SourceDataFor1BES.fcs
- EMBOR-2024-58881_SourceDataForFigure1/EMBOR-2024-58881_SourceDataFor1C/EMBOR-2024-58881_SourceDataFor1CMEF EM.fcs
- __MACOSX/EMBOR-2024-58881_SourceDataForFigure1/EMBOR-2024-58881_SourceDataFor1C/._EMBOR-2024-58881_SourceDataFor1CMEF EM.fcs
- EMBOR-2024-58881_SourceDataForFigure1/EMBOR-2024-58881_SourceDataFor1C/EMBOR-2024-58881_SourceDataFor1CMEF late.fcs
- __MACOSX/EMBOR-2024-58881_SourceDataForFigure1/EMBOR-2024-58881_SourceDataFor1C/._EMBOR-2024-58881_SourceDataFor1CMEF late.fcs
- EMBOR-2024-58881_SourceDataForFigure1/EMBOR-2024-58881_SourceDataFor1C/EMBOR-2024-58881_SourceDataFor1CES early.fcs
- __MACOSX/EMBOR-2024-58881_SourceDataForFigure1/EMBOR-2024-58881_SourceDataFor1C/._EMBOR-2024-58881_SourceDataFor1CES early.fcs
- EMBOR-2024-58881_SourceDataForFigure1/EMBOR-2024-58881_SourceDataFor1C/EMBOR-2024-58881_SourceDataFor1CES late .fcs
- __MACOSX/EMBOR-2024-58881_SourceDataForFigure1/EMBOR-2024-58881_SourceDataFor1C/._EMBOR-2024-58881_SourceDataFor1CES late .fcs
- EMBOR-2024-58881_SourceDataForFigure1/EMBOR-2024-58881_SourceDataFor1C/EMBOR-2024-58881_SourceDataFor1CMEF early .fcs
- __MACOSX/EMBOR-2024-58881_SourceDataForFigure1/EMBOR-2024-58881_SourceDataFor1C/._EMBOR-2024-58881_SourceDataFor1CMEF early .fcs
- EMBOR-2024-58881_SourceDataForFigure1/EMBOR-2024-58881_SourceDataFor1C/EMBOR-2024-58881_SourceDataFor1CES EM.fcs
- __MACOSX/EMBOR-2024-58881_SourceDataForFigure1/EMBOR-2024-58881_SourceDataFor1C/._EMBOR-2024-58881_SourceDataFor1CES EM.fcs
- EMBOR-2024-58881_SourceDataForFigure1/EMBOR-2024-58881_SourceDataFor1C/EMBOR-2024-58881_SourceDataFor1CMEF ML.fcs
- __MACOSX/EMBOR-2024-58881_SourceDataForFigure1/EMBOR-2024-58881_SourceDataFor1C/._EMBOR-2024-58881_SourceDataFor1CMEF ML.fcs
- EMBOR-2024-58881_SourceDataForFigure1/EMBOR-2024-58881_SourceDataFor1C/EMBOR-2024-58881_SourceDataFor1CES ML.fcs
- __MACOSX/EMBOR-2024-58881_SourceDataForFigure1/EMBOR-2024-58881_SourceDataFor1C/._EMBOR-2024-58881_SourceDataFor1CES ML.fcs
- EMBOR-2024-58881_SourceDataForFigure1/EMBOR-2024-58881_SourceDataFor1D/EMBOR-2024-58881_SourceDataFor1DFork speed 4 fraction.xlsx
- __MACOSX/EMBOR-2024-58881_SourceDataForFigure1/EMBOR-2024-58881_SourceDataFor1D/._EMBOR-2024-58881_SourceDataFor1DFork speed 4 fraction.xlsx
- EMBOR-2024-58881_SourceDataForFigure1/EMBOR-2024-58881_SourceDataFor1A/EMBOR-2024-58881_SourceDataFor1AFork speed ES vs MEF.xlsx
- __MACOSX/EMBOR-2024-58881_SourceDataForFigure1/EMBOR-2024-58881_SourceDataFor1A/._EMBOR-2024-58881_SourceDataFor1AFork speed ES vs MEF.xlsx
- EMBOR-2024-58881_SourceDataForFigure1/EMBOR-2024-58881_SourceDataFor1F/EMBOR-2024-58881_SourceDataFor1FFork speed E vs L.xlsx
- __MACOSX/EMBOR-2024-58881_SourceDataForFigure1/EMBOR-2024-58881_SourceDataFor1F/._EMBOR-2024-58881_SourceDataFor1FFork speed E vs L.xlsx
- EMBOR-2024-58881_SourceDataForFigure1/EMBOR-2024-58881_SourceDataFor1F/EMBOR-2024-58881_SourceDataFor1FFork speed ES diff.xlsx
- __MACOSX/EMBOR-2024-58881_SourceDataForFigure1/EMBOR-2024-58881_SourceDataFor1F/._EMBOR-2024-58881_SourceDataFor1FFork speed ES diff.xlsx
