# Supplementary material for: Embryonic stem cells maintain high origin activity and slow forks to coordinate replication with cell cycle progression
Source: EMBO Rep. 2024 Jul 25;25(9):6. doi: 10.1038/s44319-024-00207-5 (PMC11387781; doi:10.1038/s44319-024-00207-5)
Supplement: Supplementary file 3 — Source data Fig. 1 [file 44319_2024_207_MOESM3_ESM.zip › EMBOR-2024-58881_SourceDataForFigure1/EMBOR-2024-58881_SourceDataFor1D/EMBOR-2024-58881_SourceDataFor1DFork speed 4 fraction.xlsx]

## Sheet: Sheet1
MEF E	MEF EM	MEF ML	MEF L	ES E	ES EM	ES ML	ES L			MEF E	MEF EM	MEF ML	MEF L	ES E	ES EM	ES ML	ES L
0.201049	0.364375	0.358232	0.470417	0.264863	0.203719	0.273435	0.243191		Number of values	167	152	155	167	160	156	158	154
0.207624	0.345871	0.565486	0.431325	0.228005	0.276687	0.308089	0.256288
0.23637	0.32926	0.309508	0.53491	0.199298	0.273128	0.317767	0.277937		Minimum	0.1717	0.2189	0.2138	0.2925	0.1696	0.1743	0.1759	0.1743
0.213176	0.439873	0.485359	0.45681	0.228005	0.300822	0.312746	0.278986		Maximum	0.3848	0.5708	0.6053	0.693	0.3582	0.3486	0.3432	0.3374
0.244389	0.359981	0.561729	0.466959	0.258614	0.284044	0.258614	0.293873		Range	0.2131	0.352	0.3915	0.4005	0.1886	0.1743	0.1673	0.1631
0.214133	0.409333	0.434798	0.476677	0.276674	0.308811	0.24564	0.254917
0.22164	0.448552	0.329968	0.481099	0.28185	0.193725	0.261645	0.247004		Mean	0.2661	0.3907	0.4365	0.4487	0.2458	0.2512	0.2527	0.2488
0.277885	0.498627	0.524211	0.356843	0.208536	0.249211	0.240504	0.207905		Std. Deviation	0.03602	0.06773	0.06394	0.0697	0.03263	0.03267	0.0332	0.03149
0.216777	0.396871	0.48337	0.581301	0.222822	0.250351	0.265028	0.31419		Std. Error of Mean	0.002788	0.005493	0.005136	0.005394	0.00258	0.002616	0.002641	0.002537
0.233823	0.259009	0.406289	0.458565	0.19642	0.230109	0.239987	0.233885
0.281954	0.421842	0.290424	0.326766	0.244389	0.239408	0.245105	0.250351
0.273435	0.295657	0.360508	0.598076	0.250059	0.231595	0.259853	0.308042
0.222166	0.297429	0.483521	0.338359	0.265028	0.230837	0.278986	0.228069
0.28371	0.362729	0.48337	0.523319	0.263203	0.250366	0.263702	0.241987
0.293077	0.39008	0.430308	0.452538	0.232445	0.281656	0.230869	0.230869
0.254688	0.464764	0.331558	0.538475	0.262982	0.275669	0.234135	0.251457
0.234633	0.37085	0.360791	0.415705	0.256801	0.19261	0.253999	0.275245
0.245105	0.377524	0.446986	0.413345	0.231059	0.218354	0.195302	0.239987
0.28185	0.458851	0.453602	0.336498	0.28371	0.23843	0.232131	0.302637
0.263924	0.413698	0.409155	0.531707	0.266785	0.248007	0.244866	0.240777
0.254229	0.419621	0.362729	0.427071	0.290525	0.29738	0.327168	0.276463
0.25946	0.468925	0.446986	0.500731	0.205432	0.208536	0.24883	0.230426
0.253769	0.458055	0.213792	0.492942	0.294865	0.303408	0.245819	0.257652
0.287239	0.37926	0.440901	0.444726	0.245819	0.224975	0.249357	0.261924
0.217046	0.397202	0.373166	0.518835	0.256915	0.234633	0.26695	0.251457
0.238032	0.360629	0.350443	0.466552	0.261478	0.298948	0.273275	0.248007
0.266128	0.378297	0.394842	0.398963	0.252326	0.295014	0.246471	0.279196
0.280604	0.375079	0.35929	0.449072	0.24883	0.238339	0.336368	0.238767
0.292029	0.280396	0.398926	0.435033	0.280292	0.312746	0.256288	0.260807
0.319033	0.335585	0.367568	0.418645	0.232633	0.282782	0.265908	0.270212
0.220517	0.233385	0.273969	0.416968	0.263924	0.243191	0.307425	0.260302
0.232947	0.313119	0.372226	0.422845	0.295657	0.233948	0.280604	0.259403
0.238339	0.368797	0.335585	0.47144	0.241685	0.264863	0.264366	0.308231
0.297429	0.314608	0.463695	0.436708	0.227235	0.21617	0.313492	0.233385
0.260863	0.308089	0.496837	0.460852	0.256915	0.295459	0.232445	0.280604
0.270428	0.353389	0.521866	0.532941	0.252095	0.289669	0.258783	0.282109
0.310685	0.450501	0.461738	0.391649	0.259009	0.225493	0.28617	0.261422
0.309743	0.452958	0.325154	0.43771	0.292279	0.210765	0.238339	0.274395
0.275192	0.326453	0.443279	0.475604	0.262147	0.244106	0.315674	0.25606
0.351898	0.249825	0.421669	0.403874	0.262147	0.297626	0.243431	0.234633
0.237418	0.410864	0.532256	0.351649	0.267496	0.286628	0.246471	0.326498
0.384765	0.386469	0.463159	0.411574	0.264863	0.288659	0.205432	0.24289
0.244866	0.404705	0.490209	0.435704	0.215967	0.292279	0.245343	0.249533
0.250701	0.218855	0.483007	0.380145	0.244687	0.297429	0.225493	0.213176
0.292628	0.240777	0.527654	0.336498	0.358232	0.205432	0.19575	0.254057
0.258614	0.454085	0.353265	0.414297	0.238032	0.291879	0.203432	0.201122
0.280604	0.479518	0.416547	0.401553	0.234633	0.318162	0.227042	0.206354
0.24373	0.4479	0.45063	0.441464	0.231311	0.238583	0.196717	0.220517
0.275828	0.482916	0.349274	0.48037	0.259853	0.249884	0.228069	0.271075
0.285198	0.359534	0.490715	0.602033	0.195302	0.242228	0.238583	0.261199
0.276092	0.241685	0.355244	0.492853	0.239256	0.225688	0.255089	0.239378
0.294915	0.294022	0.513488	0.441166	0.303071	0.215222	0.284429	0.282109
0.311061	0.392133	0.352064	0.512976	0.254688	0.22478	0.20003	0.228005
0.313492	0.37926	0.412	0.4479	0.251224	0.310685	0.272633	0.233823
0.265028	0.422084	0.398633	0.40108	0.262982	0.270212	0.207131	0.256915
0.230109	0.334059	0.495896	0.403331	0.201774	0.256288	0.243431	0.233385
0.233135	0.410331	0.491786	0.460154	0.237048	0.181586	0.249123	0.232068
0.299777	0.420872	0.39654	0.466552	0.251457	0.236863	0.242228	0.215222
0.274554	0.419725	0.489643	0.460154	0.210765	0.211042	0.206496	0.314747
0.256915	0.408905	0.498246	0.491815	0.227556	0.303841	0.21617	0.215154
0.271775	0.384309	0.406864	0.52474	0.237048	0.348563	0.256346	0.28185
0.229791	0.325916	0.502013	0.466458	0.21644	0.231059	0.175949	0.211042
0.217248	0.432947	0.391798	0.568088	0.237048	0.257652	0.200831	0.298018
0.221574	0.26237	0.605323	0.481099	0.228069	0.213792	0.232445	0.265304
0.242228	0.339221	0.551815	0.459837	0.232131	0.216237	0.244687	0.227235
0.297675	0.330676	0.381564	0.459742	0.16961	0.218988	0.250351	0.27156
0.281072	0.393768	0.34604	0.37926	0.218855	0.21617	0.272794	0.28371
0.210765	0.290424	0.435201	0.532831	0.219986	0.259628	0.313306	0.259909
0.273649	0.39584	0.431528	0.546069	0.278986	0.268314	0.343201	0.227042
0.319033	0.359331	0.433182	0.500702	0.201774	0.213176	0.30571	0.231311
0.292479	0.286425	0.41581	0.368916	0.218588	0.241019	0.275245	0.28371
0.28371	0.373049	0.471905	0.446202	0.217516	0.229601	0.313492	0.337408
0.337408	0.445645	0.383358	0.502913	0.290273	0.222626	0.246115	0.232131
0.323939	0.41581	0.509835	0.576128	0.276092	0.282316	0.273489	0.249533
0.298459	0.435603	0.406038	0.513431	0.225234	0.278986	0.311764	0.217382
0.255604	0.280448	0.483324	0.611897	0.264863	0.224975	0.22478	0.241504
0.266128	0.394509	0.451505	0.508257	0.303408	0.211042	0.303408	0.229791
0.252095	0.314469	0.538393	0.412779	0.254057	0.209863	0.228005	0.226978
0.253308	0.35994	0.455048	0.445645	0.260807	0.265908	0.241019	0.236061
0.258332	0.325154	0.488777	0.348269	0.213792	0.266785	0.339221	0.268314
0.267387	0.405642	0.384879	0.518835	0.309224	0.232131	0.262614	0.298018
0.212971	0.368123	0.462781	0.333227	0.287646	0.238767	0.259009	0.205787
0.225752	0.428267	0.44777	0.475481	0.236061	0.253251	0.207624	0.232445
0.298996	0.394657	0.52829	0.466552	0.239256	0.282885	0.256744	0.251457
0.355408	0.405318	0.427859	0.357211	0.265028	0.242228	0.232131	0.210765
0.24415	0.391537	0.437877	0.418366	0.259043	0.258783	0.241685	0.244687
0.32013	0.49309	0.49719	0.464796	0.314794	0.205432	0.255432	0.203934
0.268368	0.37539	0.49766	0.432643	0.217248	0.226269	0.237602	0.249123
0.290525	0.523347	0.444759	0.46489	0.209863	0.24289	0.220781	0.24289
0.245343	0.397423	0.567959	0.412991	0.254401	0.309555	0.24289	0.208746
0.24289	0.47732	0.376323	0.448584	0.25606	0.307282	0.241504	0.206
0.279614	0.455112	0.40286	0.47903	0.233323	0.217046	0.222822	0.174281
0.311951	0.507998	0.505173	0.398597	0.28102	0.241019	0.222822	0.184062
0.281072	0.376362	0.471285	0.462686	0.217852	0.239987	0.217248	0.221837
0.320084	0.435704	0.465925	0.410509	0.225752	0.253251	0.275828	0.254057
0.261031	0.392989	0.342221	0.453602	0.217584	0.237048	0.210765	0.209863
0.236863	0.344687	0.427584	0.437051	0.245819	0.272633	0.218855	0.248419
0.325154	0.38978	0.413592	0.322538	0.229282	0.194853	0.270212	0.202569
0.239865	0.413698	0.297429	0.466802	0.244389	0.225752	0.222363	0.250701
0.276832	0.34528	0.430443	0.371165	0.270266	0.227042	0.290273	0.239256
0.276463	0.406613	0.357824	0.398487	0.261422	0.253308	0.294915	0.235627
0.209863	0.398487	0.505173	0.516211	0.278986	0.238767	0.298018	0.248419
0.316413	0.39217	0.354256	0.422084	0.257822	0.266128	0.310685	0.215222
0.286628	0.433856	0.401008	0.517228	0.196717	0.254057	0.234633	0.216305
0.303841	0.481554	0.430443	0.432238	0.257652	0.267004	0.239865	0.247948
0.270266	0.529643	0.514425	0.505953	0.21617	0.301332	0.250759	0.311436
0.266128	0.396724	0.470665	0.47903	0.264808	0.220517	0.230869	0.293873
0.272633	0.399804	0.481341	0.555034	0.270428	0.27156	0.183823	0.248419
0.24415	0.383358	0.44643	0.512976	0.244687	0.238767	0.280864	0.191908
0.336628	0.454759	0.430308	0.544006	0.238583	0.302878	0.297429	0.256744
0.304273	0.420872	0.478817	0.534255	0.233323	0.255432	0.259009	0.240048
0.253769	0.429118	0.420629	0.495601	0.308799	0.220781	0.289669	0.238583
0.324659	0.481978	0.483974	0.519707	0.210488	0.233135	0.219455	0.253769
0.21021	0.408619	0.505953	0.455626	0.185011	0.272794	0.259009	0.235627
0.253999	0.376362	0.439375	0.425702	0.268477	0.296791	0.243191	0.280604
0.277517	0.385788	0.461675	0.465267	0.19642	0.252673	0.260302	0.189765
0.19038	0.39584	0.430308	0.50445	0.200613	0.189457	0.261645	0.27156
0.270428	0.405029	0.478756	0.551338	0.266785	0.271989	0.29738	0.282782
0.285403	0.389705	0.413592	0.428607	0.201774	0.250701	0.271775	0.265908
0.276092	0.44956	0.476677	0.464544	0.211388	0.259685	0.319033	0.261422
0.191908	0.458119	0.451957	0.630816	0.294865	0.253999	0.302348	0.223934
0.24564	0.48125	0.432643	0.426113	0.27604	0.282316	0.302348	0.229282
0.171664	0.322538	0.495366	0.39362	0.191908	0.268368	0.215764	0.294915
0.205645	0.253135	0.394842	0.296249	0.198711	0.275192	0.213176	0.239987
0.249123	0.478634	0.434294	0.391537	0.353761	0.232131	0.265028	0.225493
0.28102	0.405318	0.422084	0.405029	0.250701	0.256288	0.241261	0.207131
0.256915	0.260863	0.37085	0.400242	0.268314	0.215357	0.260302	0.313446
0.191493	0.319033	0.431426	0.324434	0.254057	0.225752	0.263536	0.291328
0.247004	0.46827	0.506271	0.328404	0.282782	0.222822	0.249533	0.265908
0.243431	0.30571	0.419482	0.582581	0.205432	0.273489	0.225234	0.271989
0.286832	0.449722	0.417213	0.567445	0.271398	0.267605	0.237048	0.199372
0.254917	0.502449	0.514425	0.535129	0.248419	0.24289	0.252095	0.234882
0.312746	0.512121	0.414474	0.418226	0.216777	0.249533	0.184853	0.241987
0.319353	0.39584	0.430308	0.692966	0.263203	0.325154	0.246945	0.248419
0.279196	0.401008	0.459868	0.369391	0.191679	0.250059	0.237048	0.27156
0.249357	0.517595	0.449852	0.363332	0.240777	0.257652	0.253769	0.227813
0.265688	0.374728	0.432643	0.386884	0.249123	0.174281	0.229027	0.238032
0.239987	0.378644	0.50445	0.389143	0.205432	0.202352	0.215154	0.215967
0.276198	0.344856	0.439607	0.365336	0.233885	0.237048	0.241685	0.216237
0.307615	0.411574	0.427071	0.508113	0.174616	0.229346	0.253139	0.232633
0.277517	0.417947	0.35994	0.44397	0.205787	0.221771	0.247535	0.253135
0.265028	0.430206	0.364656	0.413733	0.250351	0.249123	0.256915	0.255604
0.27604	0.570806	0.433486	0.50076	0.264366	0.256915	0.244687	0.222166
0.319033	0.369707	0.532201	0.46627	0.249533	0.278986	0.222363	0.222822
0.283143	0.34806	0.446496	0.425702	0.270698	0.273649	0.244687	0.329836
0.243251	0.278934	0.422948	0.451181	0.212971	0.267496	0.244687	0.303119
0.24883	0.37085	0.427242	0.351649	0.274395	0.252673	0.241504	0.292279
0.266128	0.438909	0.380759	0.403549	0.286425	0.213176	0.260302	0.233385
0.278986	0.486321	0.466927	0.33615	0.249825	0.267004	0.229282	0.239378
0.275192	0.304609	0.527072	0.384651	0.19575	0.241019	0.232068	0.244568
0.248595	0.425702	0.466771	0.513829	0.263536	0.239987	0.282316	0.192894
0.219986	0.477687	0.39878	0.386998	0.276092	0.189457	0.248419	0.207131
0.270428		0.455529	0.372226	0.21812	0.278934	0.248654	0.269833
0.218855		0.411574	0.42042	0.281072	0.26237	0.24883	0.251224
0.232382		0.521726	0.383053	0.230426	0.245045	0.213176
0.206496			0.435871	0.228581	0.268314	0.229601
0.232633			0.467302	0.179645		0.217382
0.24373			0.355408	0.235441		0.252673
0.270212			0.348772	0.209863
0.25946			0.426113	0.271075
0.339479			0.437743
0.273489			0.393063
0.292928			0.501314
0.309743			0.292479
0.28185			0.367369
0.292279			0.405138
0.271344			0.469267
