# Supplementary material for: Embryonic stem cells maintain high origin activity and slow forks to coordinate replication with cell cycle progression
Source: EMBO Rep. 2024 Jul 25;25(9):6. doi: 10.1038/s44319-024-00207-5 (PMC11387781; doi:10.1038/s44319-024-00207-5)
Supplement: Supplementary file 3 — Source data Fig. 1 [file 44319_2024_207_MOESM3_ESM.zip › EMBOR-2024-58881_SourceDataForFigure1/EMBOR-2024-58881_SourceDataFor1A/EMBOR-2024-58881_SourceDataFor1AFork speed ES vs MEF.xlsx]

## Sheet: Sheet1
ES	MEF			MEF	ES
0.337949	0.490021		Number of values	164	161
0.258528	0.477814
0.327073	0.543758		Minimum	0.2202	0.2269
0.290465	0.519577		Maximum	0.7294	0.4078
0.259114	0.289289		Range	0.5093	0.1809
0.26468	0.410825
0.329151	0.34647		Mean	0.4589	0.3085
0.312629	0.393259		Std. Deviation	0.1151	0.03783
0.226937	0.435871		Std. Error of Mean	0.008986	0.002982
0.256765	0.545149
0.235535	0.611047
0.267172	0.319815		Mann Whitney test
0.297422	0.525772		P value	<1E-15
0.304468	0.36639		Exact or approximate P value?	Approximate
0.292543	0.426784		P value summary	****
0.316302	0.393163		Significantly different (P < 0.05)?	Yes
0.399042	0.283137		One- or two-tailed P value?	Two-tailed
0.364473	0.40633		Sum of ranks in column A,B	36538 , 16437
0.297039	0.439806		Mann-Whitney U	3396
0.344827	0.591267
0.316422	0.519869
0.31408	0.52016
0.283337	0.685523
0.327073	0.541665
0.32869	0.551846
0.313355	0.729414
0.34312	0.447996
0.396185	0.557241
0.33491	0.496318
0.360556	0.437086
0.358397	0.309219
0.346798	0.375577
0.33491	0.342513
0.383311	0.418497
0.309709	0.363276
0.321232	0.477389
0.291051	0.686158
0.345156	0.283137
0.375829	0.275202
0.295954	0.505203
0.311963	0.510312
0.38646	0.367165
0.316781	0.311416
0.242193	0.292543
0.230661	0.535937
0.231971	0.511794
0.313838	0.350815
0.304592	0.49708
0.261079	0.6154
0.240073	0.331387
0.291051	0.243108
0.258528	0.454291
0.283337	0.430099
0.295954	0.326146
0.250758	0.382768
0.313838	0.271391
0.315763	0.242193
0.344442	0.494827
0.402397	0.591011
0.314802	0.487736
0.314381	0.540405
0.387487	0.305523
0.296975	0.479554
0.338621	0.280921
0.284138	0.448882
0.339849	0.224589
0.283337	0.271879
0.332527	0.410134
0.339347	0.30397
0.279367	0.560493
0.284138	0.546848
0.301594	0.490021
0.403149	0.504828
0.248063	0.480619
0.283671	0.606849
0.3323	0.579396
0.270833	0.574143
0.308668	0.614908
0.227687	0.681367
0.320022	0.542084
0.308238	0.286857
0.266321	0.220161
0.26468	0.47539
0.291895	0.535937
0.296401	0.462347
0.29589	0.572955
0.346415	0.301028
0.333039	0.372489
0.299452	0.505091
0.300525	0.315223
0.291895	0.715524
0.314381	0.437302
0.309219	0.599061
0.296018	0.53136
0.369273	0.668491
0.273338	0.657841
0.317199	0.362442
0.308238	0.488473
0.328402	0.321998
0.301782	0.374315
0.311963	0.665083
0.289224	0.392488
0.313899	0.392536
0.295441	0.32475
0.310442	0.532961
0.230415	0.568842
0.357126	0.465937
0.326146	0.61021
0.312629	0.338677
0.296018	0.667442
0.283137	0.550575
0.338621	0.587799
0.323054	0.454916
0.278076	0.483917
0.303034	0.311416
0.272505	0.296401
0.303097	0.577038
0.325855	0.486298
0.290269	0.488589
0.340461	0.472554
0.297039	0.573483
0.33508	0.394605
0.278076	0.394029
0.292349	0.391619
0.333551	0.513529
0.293577	0.485635
0.283671	0.301028
0.280247	0.345978
0.325681	0.375829
0.309709	0.560291
0.326146	0.357232
0.242193	0.564163
0.280247	0.487231
0.340406	0.286857
0.320051	0.580538
0.320229	0.420617
0.28507	0.474912
0.253723	0.394605
0.324924	0.261224
0.297676	0.456702
0.404883	0.664628
0.325681	0.446132
0.301782	0.488628
0.294479	0.489287
0.298089	0.491834
0.325681	0.353556
0.2824	0.581776
0.357391	0.52739
0.344662	0.525988
0.407819	0.605444
0.307685	0.439677
0.317676	0.501932
0.271391	0.545149
0.314381	0.414496
0.33508	0.338677
0.297039	0.575329
0.301719	0.322115
0.26068	0.395036
0.247758	0.496318
0.346579	0.52739
0.350815	0.426784
	0.591043
	0.533955
	0.456619
