# Supplementary material for: Embryonic stem cells maintain high origin activity and slow forks to coordinate replication with cell cycle progression
Source: EMBO Rep. 2024 Jul 25;25(9):6. doi: 10.1038/s44319-024-00207-5 (PMC11387781; doi:10.1038/s44319-024-00207-5)
Supplement: Supplementary file 3 — Source data Fig. 1 [file 44319_2024_207_MOESM3_ESM.zip › EMBOR-2024-58881_SourceDataForFigure1/EMBOR-2024-58881_SourceDataFor1F/EMBOR-2024-58881_SourceDataFor1FFork speed E vs L.xlsx]

## Sheet: Sheet1
MEF E	MEF L	N2A E	N2A L	mB E	mB L	hiPS E	hiPS L	HeLa E	HeLa L	RPE E	RPE L			MEF E	MEF L	N2A E	N2A L	mB E	mB L	hiPS E	hiPS L	HeLa E	HeLa L	RPE E	RPE L
0.201049	0.470417	0.280812	0.299059	0.382674	0.748156	0.16179	0.204414	0.133803	0.270428	0.298214	0.381697		Number of values	167	167	157	166	158	156	156	159	174	160	154	157
0.207624	0.431325	0.222119	0.424536	0.351049	0.574226	0.175616	0.225928	0.232445	0.21644	0.331569	0.453835
0.23637	0.53491	0.154506	0.24721	0.377595	0.532813	0.209923	0.195596	0.184458	0.308468	0.297772	0.504219		Minimum	0.1717	0.2925	0.1456	0.1721	0.1974	0.2445	0.1313	0.136	0.104	0.1898	0.1785	0.2587
0.213176	0.45681	0.213949	0.258392	0.387108	0.436454	0.237573	0.155149	0.167619	0.314423	0.397441	0.492778		Maximum	0.3848	0.693	0.3473	0.4641	0.5911	0.7482	0.2758	0.2601	0.263	0.4625	0.52	0.8376
0.244389	0.466959	0.182584	0.251658	0.400888	0.546693	0.194685	0.213483	0.108758	0.333665	0.519966	0.496459		Range	0.2131	0.4005	0.2018	0.292	0.3937	0.5036	0.1444	0.1241	0.159	0.2728	0.3415	0.5789
0.214133	0.476677	0.28608	0.250298	0.443469	0.471781	0.157333	0.179936	0.147507	0.28371	0.317915	0.58055
0.22164	0.481099	0.281457	0.290422	0.445261	0.494773	0.163734	0.215983	0.170897	0.336671	0.297103	0.759134		Mean	0.2661	0.4487	0.2244	0.2941	0.359	0.4203	0.1997	0.204	0.1725	0.3027	0.3059	0.5154
0.277885	0.356843	0.241138	0.464123	0.327392	0.355218	0.184309	0.216016	0.16463	0.291879	0.289797	0.506105		Std. Deviation	0.03602	0.0697	0.03851	0.05249	0.07016	0.08901	0.02859	0.02749	0.02826	0.04755	0.05813	0.1009
0.216777	0.581301	0.260638	0.327262	0.329676	0.453184	0.199127	0.217051	0.17064	0.34081	0.256804	0.454461		Std. Error of Mean	0.002788	0.005394	0.003073	0.004074	0.005581	0.007127	0.002289	0.00218	0.002143	0.003759	0.004684	0.008054
0.233823	0.458565	0.228308	0.365956	0.435394	0.370897	0.172367	0.150188	0.167619	0.288102	0.314135	0.524866
0.281954	0.326766	0.185559	0.215076	0.512007	0.501121	0.156245	0.167831	0.173273	0.336628	0.321607	0.592864		Mann Whitney test
0.273435	0.598076	0.161107	0.287209	0.224032	0.51723	0.218927	0.235211	0.196717	0.31419	0.268421	0.437626		P value	<1E-15		<1E-15		3.89148e-10		0.1414		<1E-15		<1E-15
0.222166	0.338359	0.232138	0.345897	0.305563	0.546146	0.131318	0.20938	0.186348	0.248654	0.283922	0.405964		Exact or approximate P value?	Approximate		Approximate		Approximate		Approximate		Approximate		Approximate
0.28371	0.523319	0.222631	0.413462	0.38193	0.41122	0.147271	0.168359	0.186583	0.303408	0.414467	0.365051		P value summary	****		****		****		ns		****		****
0.293077	0.452538	0.286639	0.303871	0.524975	0.430524	0.137275	0.21764	0.147011	0.315951	0.288641	0.336677		Significantly different (P < 0.05)?	Yes		Yes		Yes		No		Yes		Yes
0.254688	0.538475	0.229721	0.354917	0.444566	0.278383	0.275752	0.136	0.16961	0.266128	0.319611	0.695913		One- or two-tailed P value?	Two-tailed		Two-tailed		Two-tailed		Two-tailed		Two-tailed		Two-tailed
0.234633	0.415705	0.232796	0.2753	0.301934	0.31274	0.223873	0.142561	0.179645	0.335759	0.207538	0.494737		Sum of ranks in column A,B	14178 , 41767		15946 , 36381		19851 , 29604		23459 , 26311		15431 , 40515		12772 , 35744
0.245105	0.413345	0.264108	0.325432	0.353974	0.379267	0.224032	0.184328	0.170897	0.322176	0.32174	0.429987		Mann-Whitney U	150		3543		7290		11213		205.5		837
0.28185	0.336498	0.267519	0.242901	0.358763	0.413884	0.139536	0.196702	0.194853	0.268477	0.402517	0.584286
0.263924	0.531707	0.281532	0.2662	0.365956	0.32358	0.168359	0.244753	0.145513	0.325154	0.39719	0.581553
0.254229	0.427071	0.242681	0.278791	0.547628	0.485494	0.204135	0.210447	0.186661	0.254401	0.276679	0.515984
0.25946	0.500731	0.189352	0.320278	0.38498	0.395647	0.196864	0.200355	0.179075	0.313725	0.276524	0.616663
0.253769	0.492942	0.256472	0.221333	0.332308	0.486621	0.14919	0.176987	0.162127	0.293674	0.311224	0.602501
0.287239	0.444726	0.187237	0.262433	0.291887	0.433709	0.198734	0.190848	0.206496	0.277517	0.283232	0.429987
0.217046	0.518835	0.24	0.259106	0.334866	0.482047	0.246042	0.189502	0.187317	0.336498	0.357224	0.523347
0.238032	0.466552	0.194831	0.295025	0.386667	0.552901	0.248358	0.194081	0.186583	0.332657	0.236493	0.586691
0.266128	0.398963	0.221349	0.254733	0.363851	0.490217	0.224063	0.170103	0.179645	0.319033	0.295375	0.471781
0.280604	0.449072	0.181412	0.346831	0.37399	0.456942	0.157424	0.141735	0.164097	0.316275	0.37082	0.384592
0.292029	0.435033	0.221349	0.192296	0.249615	0.567367	0.198214	0.199911	0.181183	0.291328	0.275713	0.70505
0.319033	0.418645	0.192019	0.25868	0.303579	0.395405	0.153883	0.197333	0.178258	0.291027	0.285943	0.484659
0.220517	0.416968	0.248014	0.26716	0.283521	0.443036	0.15386	0.182292	0.199957	0.278567	0.323371	0.467542
0.232947	0.422845	0.208836	0.267226	0.307824	0.423404	0.175433	0.188298	0.21021	0.323262	0.309345	0.409835
0.238339	0.47144	0.165355	0.321176	0.315005	0.249159	0.166106	0.173415	0.118524	0.302106	0.267519	0.44459
0.297429	0.436708	0.192074	0.300376	0.265223	0.410745	0.189802	0.206645	0.119016	0.252326	0.320588	0.434331
0.260863	0.460852	0.186743	0.424134	0.435288	0.405517	0.216723	0.211492	0.16463	0.289669	0.283684	0.659028
0.270428	0.532941	0.227058	0.301439	0.436308	0.324808	0.203524	0.192296	0.174616	0.31012	0.295025	0.385847
0.310685	0.391649	0.282667	0.331193	0.343369	0.360158	0.172428	0.206077	0.155601	0.331249	0.301381	0.410251
0.309743	0.43771	0.237333	0.359486	0.322215	0.460809	0.183691	0.192019	0.180375	0.21617	0.294314	0.379005
0.275192	0.475604	0.213483	0.358327	0.32217	0.390364	0.170687	0.221783	0.196717	0.287188	0.300305	0.342872
0.351898	0.403874	0.176	0.30284	0.313035	0.244549	0.221831	0.224571	0.182868	0.304273	0.418675	0.632534
0.237418	0.351649	0.221398	0.292423	0.309379	0.338709	0.240252	0.184077	0.201049	0.314794	0.402746	0.539959
0.384765	0.411574	0.264108	0.253558	0.298679	0.348528	0.206077	0.216411	0.178422	0.335585	0.251573	0.501929
0.244866	0.435704	0.247081	0.277538	0.300104	0.33731	0.186324	0.189802	0.178258	0.346925	0.301522	0.538693
0.250701	0.380145	0.325574	0.280862	0.298524	0.417399	0.173333	0.147247	0.17403	0.294122	0.376	0.511027
0.292628	0.336498	0.194831	0.285383	0.280913	0.45199	0.182584	0.142636	0.158943	0.405138	0.429863	0.535489
0.258614	0.414297	0.226918	0.338992	0.243427	0.300766	0.165355	0.202667	0.194628	0.323759	0.25901	0.523129
0.280604	0.401553	0.253684	0.280698	0.275752	0.4774	0.261415	0.188279	0.145513	0.340124	0.247771	0.45069
0.24373	0.441464	0.225282	0.380016	0.317468	0.35205	0.225014	0.16406	0.168314	0.272633	0.261999	0.44459
0.275828	0.48037	0.170854	0.314847	0.312922	0.269979	0.197405	0.20214	0.172682	0.255432	0.33071	0.598903
0.285198	0.602033	0.245565	0.341708	0.262609	0.5613	0.20214	0.146885	0.19575	0.302637	0.413548	0.551504
0.276092	0.492853	0.25879	0.354617	0.396554	0.515019	0.197279	0.173333	0.215222	0.321586	0.262203	0.409835
0.294915	0.441166	0.314847	0.261823	0.291107	0.318943	0.255221	0.15524	0.162936	0.417003	0.343265	0.599259
0.311061	0.512976	0.208427	0.264417	0.285271	0.396429	0.188279	0.212833	0.150545	0.367011	0.348528	0.561243
0.313492	0.4479	0.251361	0.271634	0.385349	0.423135	0.207555	0.197495	0.155976	0.430715	0.307362	0.453616
0.265028	0.40108	0.194081	0.270952	0.325825	0.492345	0.265665	0.224016	0.154848	0.462528	0.371625	0.443726
0.230109	0.403331	0.210869	0.374474	0.469129	0.305412	0.199127	0.19452	0.140614	0.321359	0.325377	0.56483
0.233135	0.460154	0.152023	0.379604	0.242667	0.309379	0.19902	0.22446	0.182308	0.292279	0.19237	0.457083
0.299777	0.466552	0.185405	0.285869	0.384342	0.470158	0.251643	0.21335	0.194853	0.334234	0.323195	0.492345
0.274554	0.460154	0.237333	0.267519	0.284034	0.405474	0.195995	0.196104	0.162936	0.323397	0.304421	0.550988
0.256915	0.491815	0.221398	0.313897	0.328173	0.602289	0.206731	0.192333	0.196717	0.304369	0.2565	0.508124
0.271775	0.52474	0.170875	0.340206	0.314712	0.544059	0.174152	0.240946	0.179243	0.280292	0.388794	0.683999
0.229791	0.466458	0.175373	0.338992	0.298214	0.536848	0.192665	0.189333	0.184695	0.317381	0.250298	0.433184
0.217248	0.568088	0.2134	0.296228	0.32425	0.322237	0.210261	0.250056	0.149082	0.368123	0.445844	0.431967
0.221574	0.481099	0.226808	0.255611	0.328043	0.474936	0.180331	0.218243	0.179645	0.311201	0.402313	0.770902
0.242228	0.459837	0.214679	0.361901	0.281027	0.550097	0.192093	0.188599	0.188762	0.305949	0.331879	0.597643
0.297675	0.459742	0.232383	0.249087	0.308516	0.372112	0.197441	0.180646	0.247948	0.241987	0.250794	0.570966
0.281072	0.37926	0.145572	0.263987	0.446935	0.340718	0.204135	0.176504	0.183823	0.295657	0.365577	0.469969
0.210765	0.532831	0.157424	0.342301	0.391573	0.361292	0.217983	0.199698	0.182868	0.204577	0.253389	0.395962
0.273649	0.546069	0.25668	0.267426	0.374417	0.36001	0.224254	0.215258	0.165779	0.241504	0.298679	0.557225
0.319033	0.500702	0.293382	0.306284	0.475415	0.454469	0.211945	0.144616	0.160498	0.273435	0.310263	0.518322
0.292479	0.368916	0.176	0.287827	0.267146	0.271948	0.215407	0.223825	0.128911	0.369707	0.330774	0.451447
0.28371	0.446202	0.194685	0.302088	0.332479	0.334707	0.223125	0.213899	0.16692	0.359331	0.288111	0.258708
0.337408	0.502913	0.20016	0.290972	0.234985	0.5506	0.2	0.199127	0.156723	0.27215	0.261347	0.459163
0.323939	0.576128	0.200444	0.254719	0.381566	0.385451	0.190904	0.205766	0.178912	0.417213	0.302499	0.619494
0.298459	0.513431	0.256901	0.282981	0.356706	0.538673	0.21692	0.213483	0.179645	0.25606	0.342436	0.5413
0.255604	0.611897	0.158504	0.272535	0.320011	0.393882	0.237468	0.203455	0.164363	0.254057	0.287617	0.54277
0.266128	0.508257	0.187294	0.354356	0.290018	0.328823	0.202824	0.222423	0.126163	0.237848	0.22159	0.592024
0.252095	0.412779	0.248057	0.271031	0.27837	0.439345	0.185693	0.152723	0.138099	0.24883	0.304105	0.512444
0.253308	0.445645	0.251205	0.254468	0.364866	0.616231	0.19902	0.205766	0.103953	0.253769	0.269267	0.447651
0.258332	0.348269	0.305493	0.293345	0.373647	0.354275	0.211492	0.194831	0.11128	0.330852	0.215868	0.467694
0.267387	0.518835	0.236493	0.457083	0.334707	0.457083	0.225582	0.190531	0.147011	0.271398	0.345897	0.633051
0.212971	0.333227	0.226274	0.380727	0.366121	0.571719	0.202947	0.252701	0.179645	0.416968	0.25225	0.417672
0.225752	0.475481	0.212549	0.328596	0.322667	0.358535	0.171684	0.221831	0.154565	0.434495	0.282478	0.650667
0.298996	0.466552	0.19474	0.389662	0.430532	0.379267	0.24068	0.225928	0.17403	0.380375	0.236493	0.592216
0.355408	0.357211	0.232964	0.332639	0.349618	0.370676	0.225014	0.180646	0.253308	0.340467	0.328693	0.466537
0.24415	0.418366	0.262609	0.221831	0.419761	0.372819	0.239585	0.23829	0.162127	0.302878	0.364856	0.640178
0.32013	0.464796	0.226667	0.272575	0.377764	0.552103	0.239481	0.181412	0.191908	0.326453	0.283471	0.837605
0.268368	0.432643	0.23275	0.320444	0.355668	0.374484	0.209906	0.211945	0.238032	0.265908	0.263582	0.569094
0.290525	0.46489	0.161944	0.336042	0.307859	0.480836	0.205956	0.201258	0.198196	0.261645	0.295074	0.618965
0.245343	0.412991	0.283471	0.242681	0.507403	0.469523	0.209193	0.194959	0.260863	0.302348	0.326217	0.547284
0.24289	0.448584	0.201435	0.317513	0.368473	0.390327	0.240252	0.184694	0.157095	0.372618	0.240133	0.509466
0.279614	0.47903	0.20561	0.236177	0.591068	0.430978	0.227105	0.178687	0.16068	0.297675	0.341687	0.525949
0.311951	0.398597	0.240666	0.301522	0.278995	0.522367	0.166704	0.171415	0.176446	0.217852	0.471035	0.512111
0.281072	0.462686	0.207058	0.346831	0.285831	0.496723	0.184944	0.225014	0.169266	0.285352	0.448959	0.568369
0.320084	0.410509	0.296971	0.251573	0.357492	0.514397	0.236493	0.260079	0.118647	0.290525	0.327425	0.312262
0.261031	0.453602	0.200018	0.186056	0.197351	0.491622	0.239585	0.208068	0.145011	0.280292	0.255472	0.625275
0.236863	0.437051	0.347322	0.346677	0.38025	0.475512	0.194648	0.218764	0.162577	0.223934	0.220287	0.661419
0.325154	0.322538	0.241197	0.267146	0.437114	0.412153	0.169496	0.227543	0.146014	0.238889	0.229473	0.520649
0.239865	0.466802	0.261823	0.264215	0.416555	0.43007	0.244753	0.209702	0.218855	0.247535	0.275132	0.313217
0.276832	0.371165	0.17407	0.25879	0.352535	0.389771	0.173333	0.243194	0.180618	0.260807	0.270493	0.479051
0.276463	0.398487	0.302088	0.297772	0.395998	0.330376	0.208	0.214397	0.184062	0.278986	0.250681	0.522694
0.209863	0.516211	0.200639	0.355077	0.380016	0.432132	0.186971	0.238514	0.193725	0.308231	0.277961	0.5393
0.316413	0.422084	0.290422	0.35035	0.310824	0.353623	0.222934	0.25938	0.168834	0.302348	0.253544	0.49373
0.286628	0.517228	0.2	0.252109	0.381343	0.44261	0.189352	0.197405	0.172343	0.357048	0.310366	0.590147
0.303841	0.432238	0.284635	0.21448	0.28949	0.34722	0.163712	0.200444	0.154754	0.423949	0.331054	0.527892
0.270266	0.505953	0.246288	0.260516	0.33312	0.470642	0.182525	0.195123	0.262982	0.352934	0.312046	0.408305
0.266128	0.47903	0.254942	0.229101	0.312228	0.439232	0.248057	0.178687	0.179645	0.34604	0.322667	0.598713
0.272633	0.555034	0.225408	0.192924	0.297725	0.469727	0.169852	0.214547	0.191908	0.294271	0.258996	0.403223
0.24415	0.512976	0.2136	0.253558	0.499315	0.46704	0.187237	0.237857	0.205787	0.317749	0.309345	0.483219
0.336628	0.544006	0.226918	0.349984	0.3415	0.42954	0.195123	0.25423	0.147011	0.285352	0.316031	0.527758
0.304273	0.534255	0.202982	0.259161	0.337067	0.466758	0.203087	0.203734	0.186348	0.259009	0.382265	0.657191
0.253769	0.495601	0.287914	0.28278	0.256014	0.394685	0.203297	0.234864	0.175034	0.291027	0.32662	0.540985
0.324659	0.519707	0.155492	0.236373	0.265839	0.366121	0.16179	0.224412	0.175949	0.227042	0.306771	0.443662
0.21021	0.455626	0.208273	0.210987	0.365489	0.395567	0.184617	0.246504	0.162577	0.235627	0.274718	0.458605
0.253999	0.425702	0.176081	0.347905	0.364583	0.506919	0.197333	0.197621	0.143899	0.350735	0.389315	0.651016
0.277517	0.465267	0.210447	0.269346	0.293927	0.479481	0.173661	0.240237	0.201122	0.268803	0.178507	0.549566
0.19038	0.50445	0.242798	0.322711	0.338068	0.371424	0.22159	0.243603	0.174281	0.267496	0.333856	0.463601
0.270428	0.551338	0.218683	0.218927	0.406428	0.372971	0.218357	0.17407	0.183744	0.351275	0.336381	0.665471
0.285403	0.428607	0.180488	0.341375	0.356357	0.333429	0.197405	0.252982	0.212902	0.275563	0.273057	0.410251
0.276092	0.464544	0.216411	0.300234	0.358763	0.402092	0.243252	0.197999	0.130823	0.299728	0.242725	0.485802
0.191908	0.630816	0.259106	0.293636	0.286465	0.485904	0.190904	0.24037	0.157374	0.324704	0.299249	0.395171
0.24564	0.426113	0.156949	0.248014	0.397226	0.3504	0.159153	0.187142	0.175949	0.307092	0.227058	0.652064
0.171664	0.39362	0.175291	0.293769	0.456249	0.260079	0.193494	0.185922	0.150545	0.30913	0.369389	0.524866
0.205645	0.296249	0.223269	0.290716	0.474891	0.411609	0.165934	0.234682	0.149864	0.287696	0.309115	0.460184
0.249123	0.391537	0.242886	0.172098	0.527872	0.473925	0.171747	0.251021	0.174616	0.317887	0.325868	0.260461
0.28102	0.405029	0.223873	0.256125	0.368155	0.453616	0.205351	0.195832	0.157095	0.335237	0.272013	0.661677
0.256915	0.400242	0.232061	0.216674	0.426041	0.281267	0.167915	0.239481	0.168834	0.333665	0.374104	0.433151
0.191493	0.324434	0.221349	0.215258	0.405658	0.272287	0.152374	0.236177	0.134239	0.250759	0.381566	0.621968
0.247004	0.328404	0.186171	0.30138	0.384268	0.38582	0.199127	0.216132	0.150253	0.189765	0.234985	0.572682
0.243431	0.582581	0.202667	0.24943	0.332768	0.60646	0.185922	0.249044	0.123236	0.263924	0.220625	0.787782
0.286832	0.567445	0.182038	0.293442	0.366848	0.353019	0.146691	0.201135	0.232445	0.264863	0.337057	0.382367
0.254917	0.535129	0.257385	0.27499	0.382237	0.400409	0.191592	0.214745	0.148395	0.282885	0.307766	0.61611
0.312746	0.418226	0.212147	0.310125	0.38582	0.54015	0.175798	0.235891	0.213792	0.313632	0.258887	0.485363
0.319353	0.692966	0.275494	0.262053	0.312467	0.395692	0.190363	0.178687	0.116912	0.325378	0.287617	0.540985
0.279196	0.369391	0.172737	0.277961	0.513532	0.482785	0.173723	0.183691	0.12651	0.282109	0.248702	0.484395
0.249357	0.363332	0.2479	0.277794	0.343079	0.419481	0.200834	0.197279	0.170897	0.238889	0.239139	0.665642
0.265688	0.386884	0.221863	0.298023	0.382339	0.358585	0.19902	0.192979	0.202569	0.271398	0.237468	0.651671
0.239987	0.389143	0.208068	0.256555	0.35201	0.473271	0.21572	0.191202	0.168314	0.355573	0.254118	0.571737
0.276198	0.365336	0.243763	0.283471	0.474352	0.532533	0.196485	0.223507	0.16961	0.300166	0.328173	0.535489
0.307615	0.508113	0.220561	0.353793	0.397655	0.333792	0.169097	0.223507	0.135538	0.287239	0.199502	0.458791
0.277517	0.44397	0.245464	0.32403	0.410779	0.3497	0.189802	0.216674	0.160407	0.248947	0.312285	0.326903
0.265028	0.413733	0.224571	0.260366	0.357144	0.327045	0.20184	0.20938	0.179645	0.319033	0.234909	0.465713
0.27604	0.50076	0.234985	0.299392	0.377736	0.366296	0.226682	0.211744	0.174281	0.332964	0.253333	0.513775
0.319033	0.46627	0.20177	0.188882	0.445724	0.290997	0.242916	0.248802	0.155601	0.321086	0.27247	0.522694
0.283143	0.425702	0.214148	0.218667	0.357791	0.337784	0.223635	0.234454	0.184062	0.265028	0.328531	0.469455
0.243251	0.451181	0.167066	0.27247	0.362117	0.252109	0.204917	0.235891	0.129702	0.324344	0.242799	0.555307
0.24883	0.351649	0.205956	0.22823	0.317434	0.2914	0.196122	0.225582	0.14869	0.331822	0.307604	0.421637
0.266128	0.403549	0.262433	0.240902	0.280596	0.317971	0.221398	0.214298	0.172682	0.259966	0.338667	0.441605
0.278986	0.33615	0.212348	0.277538	0.368627	0.546589	0.184309	0.213333	0.162487	0.257652	0.368965	0.424796
0.275192	0.384651	0.231939	0.368348	0.298714	0.450927	0.235423	0.243763	0.152855	0.277306	0.397906	0.533813
0.248595	0.513829	0.267266	0.250511	0.514003	0.515191	0.216723	0.180646	0.166482	0.357211	0.238066	0.534292
0.219986	0.386998	0.264121	0.317915	0.39381	0.522728	0.238827	0.200071	0.16961	0.280604	0.365421	0.551504
0.270428	0.372226	0.230586	0.424536	0.432707	0.33071	0.224919	0.203402	0.162487	0.32013	0.352162	0.555922
0.218855	0.42042	0.204414	0.298905	0.418836	0.309621	0.239005	0.219251	0.164363	0.324299	0.280457	0.664262
0.232382	0.383053	0.213483	0.288419	0.50095	0.366916	0.222359	0.185233	0.172428	0.339221		0.333792
0.206496	0.435871	0.237618	0.30698	0.357015	0.324874	0.226416	0.181823	0.208746	0.301089		0.416854
0.232633	0.467302	0.207675	0.348967	0.272118			0.23829	0.180375	0.19642		0.48074
0.24373	0.355408		0.331118	0.359536			0.16247	0.22491	0.232068
0.270212	0.348772		0.315355				0.151061	0.164363	0.301186
0.25946	0.426113		0.318853					0.20003	0.340124
0.339479	0.437743		0.327468					0.18822
0.273489	0.393063		0.300766					0.124767
0.292928	0.501314		0.325344					0.134239
0.309743	0.292479		0.340687					0.166833
0.28185	0.367369		0.215473					0.237848
0.292279	0.405138		0.283282					0.166482
0.271344	0.469267							0.175367
								0.196717
								0.217046
								0.16788
								0.178422
								0.196717
								0.16814
								0.149864
