# Supplementary material for: Embryonic stem cells maintain high origin activity and slow forks to coordinate replication with cell cycle progression
Source: EMBO Rep. 2024 Jul 25;25(9):6. doi: 10.1038/s44319-024-00207-5 (PMC11387781; doi:10.1038/s44319-024-00207-5)
Supplement: Supplementary file 3 — Source data Fig. 1 [file 44319_2024_207_MOESM3_ESM.zip › EMBOR-2024-58881_SourceDataForFigure1/EMBOR-2024-58881_SourceDataFor1F/EMBOR-2024-58881_SourceDataFor1FFork speed ES diff.xlsx]

## Sheet: Sheet1
ES -Con E	ES -Con L	ES-Diff E	ES -Diff L				ES -Con E	ES -Con L	ES-Diff E	ES -Diff L
0.290525	0.239759	0.264366	0.441116			Number of values	325	307	313	318
0.23158	0.303949	0.33384	0.368728
0.261562	0.258572	0.232382	0.439749			Minimum	0.1823	0.1783	0.1491	0.1889
0.211267	0.294345	0.319033	0.477794			Maximum	0.3689	0.3666	0.3776	0.5771
0.235627	0.192155	0.247004	0.370348			Range	0.1866	0.1883	0.2285	0.3881
0.208501	0.298092	0.248654	0.293737
0.236339	0.218938	0.232382	0.295274			Mean	0.2636	0.2622	0.267	0.3976
0.203235	0.241322	0.265304	0.323228			Std. Deviation	0.03432	0.03483	0.03869	0.08191
0.224796	0.213894	0.297675	0.422084			Std. Error of Mean	0.001904	0.001988	0.002187	0.004593
0.204238	0.191107	0.276463	0.522544
0.22164	0.216321	0.363533	0.418366			Mann Whitney test
0.226366	0.253769	0.259909	0.342924			P value	0.5186		<1E-15
0.285173	0.256417	0.275828	0.29695			Exact or approximate P value?	Approximate		Approximate
0.275192	0.315674	0.200613	0.426122			P value summary	ns		****
0.306306	0.315118	0.306949	0.452224			Significantly different (P < 0.05)?	No		Yes
0.308586	0.227556	0.237848	0.356403			One- or two-tailed P value?	Two-tailed		Two-tailed
0.246486	0.293948	0.149082	0.221145			Sum of ranks in column C,D	104344 , 95684		58324 , 141073
0.232445	0.325255	0.229918	0.296458			Mann-Whitney U	48406		9183
0.232335	0.213176	0.277517	0.478061
0.230869	0.234447	0.303071	0.243566
0.213536	0.28548	0.254229	0.45165
0.212353	0.296249	0.281072	0.370348
0.218855	0.271748	0.270698	0.3754
0.218872	0.24415	0.249884	0.51856
0.261492	0.242845	0.258614	0.407088
0.272967	0.294828	0.248595	0.381037
0.329226	0.242845	0.304992	0.489561
0.295138	0.251819	0.281228	0.336378
0.2661	0.255804	0.360508	0.291328
0.327057	0.288254	0.295014	0.22238
0.231595	0.208536	0.246471	0.398166
0.219737	0.226237	0.237418	0.349368
0.232068	0.308681	0.291027	0.262787
0.230869	0.311448	0.253251	0.384699
0.245358	0.24289	0.298996	0.276687
0.242077	0.248962	0.363332	0.364345
0.299631	0.265441	0.247535	0.331756
0.214491	0.278436	0.299631	0.271748
0.227524	0.278528	0.312372	0.317347
0.236863	0.339877	0.229918	0.441736
0.226801	0.206106	0.281228	0.458955
0.215764	0.245313	0.310497	0.304585
0.235395	0.303841	0.30571	0.263231
0.26294	0.267523	0.283607	0.50738
0.295212	0.268314	0.243251	0.315408
0.284044	0.307626	0.282109	0.49309
0.311037	0.223558	0.260807	0.324817
0.246026	0.297196	0.296791	0.274528
0.250351	0.351898	0.325154	0.422197
0.279875	0.278986	0.24883	0.272633
0.331249	0.28198	0.230869	0.295854
0.298018	0.34895	0.221771	0.188936
0.304992	0.235084	0.218855	0.25795
0.19827	0.307911	0.267605	0.231958
0.260302	0.265922	0.254516	0.345364
0.328282	0.238308	0.303408	0.365036
0.21617	0.244344	0.194853	0.46627
0.203109	0.25908	0.250351	0.247004
0.290525	0.199756	0.253308	0.327135
0.193235	0.301574	0.261924	0.364866
0.281072	0.301731	0.257397	0.318827
0.306783	0.273969	0.223934	0.287811
0.269047	0.294828	0.238339	0.362175
0.277937	0.278528	0.223934	0.407026
0.303853	0.306818	0.290525	0.31909
0.265221	0.286539	0.251457	0.375828
0.249123	0.251935	0.245105	0.416205
0.310791	0.237418	0.260302	0.338197
0.249211	0.252933	0.291478	0.476386
0.293239	0.24883	0.374143	0.44834
0.267633	0.25302	0.220583	0.534234
0.274248	0.298373	0.214338	0.535701
0.322448	0.26244	0.25946	0.265028
0.266471	0.313353	0.29738	0.404822
0.282329	0.255003	0.239987	0.435787
0.271035	0.260933	0.325154	0.511907
0.230885	0.271035	0.275669	0.384765
0.305734	0.305148	0.254688	0.359067
0.270212	0.315118	0.275669	0.403874
0.246471	0.211042	0.276674	0.411015
0.23866	0.312057	0.328193	0.419351
0.275616	0.366583	0.324434	0.457553
0.266649	0.280357	0.344729	0.393156
0.330167	0.282497	0.233323	0.530056
0.313306	0.287912	0.264973	0.411796
0.239515	0.289139	0.277517	0.291328
0.220881	0.242665	0.283607	0.405138
0.263051	0.268966	0.270104	0.286016
0.203934	0.235844	0.251457	0.239027
0.226978	0.293737	0.275616	0.232775
0.294022	0.310085	0.306711	0.391369
0.233604	0.230885	0.275192	0.411335
0.271989	0.282329	0.232633	0.220136
0.272914	0.351649	0.342221	0.5139
0.291353	0.31579	0.265304	0.389002
0.244389	0.249123	0.228932	0.549667
0.25653	0.263203	0.253783	0.252933
0.275523	0.241504	0.231343	0.410242
0.316644	0.238109	0.234275	0.449446
0.236879	0.227813	0.245343	0.418619
0.310085	0.282071	0.247373	0.287239
0.289669	0.249079	0.246145	0.238063
0.220053	0.330466	0.306866	0.48122
0.254659	0.251312	0.261101	0.398862
0.260863	0.26478	0.230109	0.33893
0.241261	0.247092	0.203109	0.313562
0.267523	0.254989	0.246471	0.338844
0.278371	0.223885	0.230964	0.421184
0.319193	0.278318	0.280357	0.454679
0.281345	0.329004	0.227572	0.454615
0.220533	0.269251	0.248139	0.460678
0.301634	0.183764	0.261422	0.361418
0.277175	0.244344	0.232382	0.477236
0.246545	0.275152	0.260933	0.262147
0.26237	0.257822	0.249782	0.432947
0.262648	0.256488	0.261492	0.333589
0.267086	0.32718	0.270873	0.353606
0.233401	0.189245	0.248419	0.248139
0.19873	0.256288	0.248903	0.426113
0.259136	0.258332	0.32413	0.453199
0.251312	0.271989	0.253251	0.397423
0.226334	0.218738	0.208746	0.363382
0.259136	0.210488	0.248139	0.532015
0.290789	0.219138	0.215222	0.380462
0.293637	0.244836	0.312805	0.364155
0.230964	0.254545	0.295768	0.253841
0.287608	0.209741	0.309626	0.319045
0.233839	0.256232	0.263051	0.46627
0.243401	0.230077	0.217332	0.534391
0.217399	0.206672	0.322538	0.454759
0.248419	0.264863	0.254989	0.418794
0.305387	0.208081	0.232476	0.511279
0.24061	0.194571	0.264449	0.500768
0.260106	0.311916	0.210592	0.471107
0.299192	0.262119	0.302685	0.45819
0.282588	0.228932	0.274355	0.45685
0.238583	0.270212	0.228341	0.51887
0.238767	0.178258	0.330466	0.383815
0.294741	0.254057	0.321768	0.407653
0.231311	0.212301	0.280448	0.333534
0.225591	0.259853	0.260933	0.526657
0.282497	0.292254	0.277214	0.425015
0.220334	0.231832	0.175471	0.386696
0.228597	0.28198	0.215984	0.377059
0.287696	0.266471	0.306568	0.532256
0.276687	0.283774	0.254128	0.460154
0.269739	0.252326	0.259966	0.577065
0.297834	0.265441	0.254057	0.51522
0.259881	0.20623	0.239378	0.445645
0.258332	0.26751	0.292279	0.487131
0.23637	0.254186	0.255561	0.503639
0.285812	0.220732	0.28475	0.478512
0.246664	0.237786	0.285812	0.530084
0.27156	0.270171	0.282316	0.57458
0.325378	0.269698	0.27896	0.450987
0.287519	0.285006	0.264766	0.466301
0.274634	0.264863	0.302348	0.39654
0.344613	0.251224	0.259094	0.529312
0.219936	0.212851	0.269373	0.468894
0.293339	0.24385	0.307353	0.451957
0.275563	0.283555	0.316194	0.417493
0.342349	0.323939	0.29104	0.373987
0.259881	0.230822	0.302794	0.498158
0.273969	0.286603	0.327804	0.414262
0.29631	0.225591	0.229791	0.500702
0.197106	0.223297	0.246071	0.429696
0.184002	0.257213	0.22408	0.435201
0.331216	0.287417	0.28562	0.408342
0.299192	0.252977	0.314423	0.502056
0.335607	0.261422	0.271398	0.297687
0.228021	0.270549	0.269251	0.4587
0.279379	0.278003	0.254057	0.386242
0.297233	0.234633	0.252109	0.420742
0.231832	0.267946	0.274302	0.441836
0.31419	0.246664	0.215984	0.445071
0.260092	0.270171	0.322278	0.527474
0.296655	0.246264	0.348772	0.402507
0.282497	0.304369	0.217852	0.44956
0.251587	0.263439	0.271304	0.445071
0.259685	0.266128	0.239759	0.483498
0.287861	0.268613	0.288229	0.456666
0.276	0.249445	0.264117	0.242845
0.321563	0.268395	0.313935	0.459408
0.270225	0.273769	0.22968	0.300033
0.28475	0.248389	0.279156	0.467591
0.288823	0.265427	0.241261	0.38165
0.214304	0.24567	0.290789	0.366742
0.244404	0.263702	0.308018	0.421539
0.257426	0.246959	0.302758	0.448755
0.274355	0.207659	0.212782	0.490165
0.263439	0.253049	0.247535	0.367578
0.299302	0.24268	0.257213	0.361276
0.264048	0.23589	0.288064	0.486816
0.280357	0.310085	0.252587	0.465243
0.306199	0.272486	0.28102	0.561859
0.306306	0.24653	0.284763	0.320016
0.234774	0.232947	0.27215	0.441075
0.283735	0.217399	0.300507	0.490634
0.318587	0.206106	0.227396	0.485856
0.245358	0.219288	0.263675	0.466348
0.194721	0.23139	0.335901	0.46922
0.298459	0.250366	0.300033	0.487656
0.233839	0.25727	0.284237	0.227444
0.230837	0.279313	0.302106	0.524879
0.277491	0.238537	0.287519	0.337549
0.289316	0.287861	0.296249	0.350651
0.278528	0.307235	0.260443	0.394546
0.226479	0.237602	0.27086	0.313306
0.244105	0.250059	0.224536	0.416161
0.278528	0.229282	0.241685	0.24415
0.252702	0.227235	0.277043	0.25946
0.29631	0.280292	0.226269	0.274554
0.292441	0.294271	0.252326	0.475604
0.263453	0.265028	0.292279	0.377872
0.214014	0.290022	0.236863	0.367528
0.299984	0.314747	0.272633	0.567882
0.290336	0.339393	0.203719	0.422084
0.227042	0.275616	0.237295	0.42388
0.264808	0.277517	0.273649	0.445809
0.259628	0.200249	0.200249	0.471781
0.229027	0.254516	0.31419	0.44229
0.189457	0.23637	0.278934	0.360629
0.232633	0.256915	0.294122	0.420559
0.280604	0.260807	0.259909	0.250701
0.271075	0.249533	0.265304	0.411574
0.196717	0.233885	0.359331	0.393063
0.244687	0.222822	0.256801	0.399512
0.327704	0.206	0.28102	0.310356
0.261422	0.29841	0.29841	0.45447
0.255432	0.240048	0.31669	0.362729
0.263924	0.265028	0.275669	0.234633
0.266128	0.272847	0.248947	0.304561
0.317197	0.248419	0.234882	0.425564
0.254917	0.249533	0.313492	0.373049
0.266128	0.183823	0.228005	0.443147
0.254516	0.305949	0.311108	0.435603
0.257652	0.263702	0.309555	0.457864
0.27215	0.343711	0.24883	0.252673
0.229027	0.250701	0.249123	0.30283
0.203504	0.233715	0.314747	0.31419
0.243431	0.256288	0.27156	0.373049
0.368916	0.270212	0.218988	0.421565
0.228005	0.24653	0.217852	0.524907
0.268368	0.251224	0.24415	0.422396
0.277043	0.283607	0.305949	0.480977
0.28617	0.234882	0.317197	0.465894
0.271989	0.283143	0.232822	0.512719
0.248419	0.242228	0.34604	0.357211
0.239987	0.281488	0.377601	0.444332
0.270212	0.25946	0.354544	0.352437
0.291478	0.259909	0.233823	0.504479
0.295657	0.308089	0.290022	0.342221
0.275563	0.218855	0.290022	0.488299
0.31917	0.253251	0.261924	0.428028
0.254917	0.331558	0.31572	0.312372
0.232131	0.254688	0.211871	0.505144
0.228069	0.268314	0.263203	0.283143
0.288912	0.19642	0.24289	0.476616
0.182308	0.271398	0.247004	0.34806
0.252326	0.270698	0.227235	0.35668
0.281228	0.220781	0.319033	0.47903
0.290022	0.26695	0.341153	0.398597
0.228069	0.298948	0.305805	0.416267
0.249123	0.277306	0.212971	0.493327
0.316644	0.207624	0.266621	0.457098
0.251399	0.295014	0.203934	0.372696
0.304369	0.253308	0.234633	0.407878
0.253999	0.307425	0.220583	0.282109
0.24289	0.255604	0.256744	0.260863
0.253251	0.34764	0.184458	0.434661
0.268803	0.292928	0.218855	0.372579
0.240777	0.242228	0.227299	0.432474
0.199372	0.290525	0.205432	0.463159
0.33384	0.233385	0.255604	0.416687
0.276674	0.265304	0.270428	0.433587
0.244389	0.291879	0.281228	0.331822
0.248595	0.265853	0.203934	0.264808
0.248654	0.225817	0.209863	0.239378
0.268966	0.288659	0.188762	0.449722
0.334059	0.249123	0.256232	0.412885
0.227556	0.251689	0.246945	0.384309
0.272847	0.253135	0.279614	0.355244
0.228581	0.250701	0.193348	0.462623
0.290525	0.288254	0.268966	0.403874
0.316275	0.259628	0.237848	0.388241
0.247004	0.201774	0.254057	0.436708
0.276198	0.297282	0.302637	0.340124
0.24415	0.238339	0.292279	0.351566
0.189225	0.248007	0.338359	0.489374
0.225817	0.301089	0.194026	0.427345
0.337018	0.239256	0.254516	0.427345
0.239865	0.232445	0.234633	0.35929
0.246945	0.220517	0.198858	0.445645
0.291879	0.304561	0.214133	0.463443
0.256288	0.227556	0.270266	0.254917
0.260807	0.323939	0.303408	0.406146
0.285198	0.31012	0.211871	0.469174
0.282109	0.291027	0.276674	0.413698
0.237848	0.222363	0.251399	0.351317
0.263979	0.254057	0.217852	0.312372
0.232633	0.311436	0.279614	0.45447
0.272794	0.299192	0.229918	0.385068
0.281072	0.349232	0.249123	0.465047
0.287239	0.245045	0.278567	0.392431
0.320495	0.241685	0.288406	0.409476
0.275563	0.237786	0.256346	0.358843
0.270212	0.294271	0.261199	0.282885
0.288254		0.295014	0.427242
0.260302		0.314469	0.32145
0.293077		0.357824	0.435704
0.2782		0.270212	0.373166
0.250059		0.338359	0.341794
0.239865		0.233823	0.409476
0.270266			0.310497
0.311108			0.42153
0.247004			0.403838
0.309696			0.381602
0.258105			0.505347
0.307092
0.218588
0.237602
0.261031
0.249123
0.232131
0.308042
