# Supplementary material for: Embryonic stem cells maintain high origin activity and slow forks to coordinate replication with cell cycle progression
Source: EMBO Rep. 2024 Jul 25;25(9):6. doi: 10.1038/s44319-024-00207-5 (PMC11387781; doi:10.1038/s44319-024-00207-5)
Supplement: Supplementary file 4 — Source data Fig. 2 [file 44319_2024_207_MOESM4_ESM.zip]

Archive with 60 entries (54 files):
- EMBOR-2024-58881_SourceDataForFigure2/
- __MACOSX/._EMBOR-2024-58881_SourceDataForFigure2
- EMBOR-2024-58881_SourceDataForFigure2/EMBOR-2024-58881_SourceDataFor2D/
- __MACOSX/EMBOR-2024-58881_SourceDataForFigure2/._EMBOR-2024-58881_SourceDataFor2D
- EMBOR-2024-58881_SourceDataForFigure2/EMBOR-2024-58881_SourceDataFor2C/
- __MACOSX/EMBOR-2024-58881_SourceDataForFigure2/._EMBOR-2024-58881_SourceDataFor2C
- EMBOR-2024-58881_SourceDataForFigure2/EMBOR-2024-58881_SourceDataFor2B/
- __MACOSX/EMBOR-2024-58881_SourceDataForFigure2/._EMBOR-2024-58881_SourceDataFor2B
- EMBOR-2024-58881_SourceDataForFigure2/EMBOR-2024-58881_SourceDataFor2E/
- __MACOSX/EMBOR-2024-58881_SourceDataForFigure2/._EMBOR-2024-58881_SourceDataFor2E
- EMBOR-2024-58881_SourceDataForFigure2/.DS_Store
- __MACOSX/EMBOR-2024-58881_SourceDataForFigure2/._.DS_Store
- EMBOR-2024-58881_SourceDataForFigure2/EMBOR-2024-58881_SourceDataFor2A/
- __MACOSX/EMBOR-2024-58881_SourceDataForFigure2/._EMBOR-2024-58881_SourceDataFor2A
- EMBOR-2024-58881_SourceDataForFigure2/EMBOR-2024-58881_SourceDataFor2D/EMBOR-2024-58881_SourceDataFor2DAsymmtry ES HU L.xlsx
- __MACOSX/EMBOR-2024-58881_SourceDataForFigure2/EMBOR-2024-58881_SourceDataFor2D/._EMBOR-2024-58881_SourceDataFor2DAsymmtry ES HU L.xlsx
- EMBOR-2024-58881_SourceDataForFigure2/EMBOR-2024-58881_SourceDataFor2D/EMBOR-2024-58881_SourceDataFor2DAsymmtry MEF HU L.xlsx
- __MACOSX/EMBOR-2024-58881_SourceDataForFigure2/EMBOR-2024-58881_SourceDataFor2D/._EMBOR-2024-58881_SourceDataFor2DAsymmtry MEF HU L.xlsx
- EMBOR-2024-58881_SourceDataForFigure2/EMBOR-2024-58881_SourceDataFor2D/EMBOR-2024-58881_SourceDataFor2DAsymmtry MEF HU E.xlsx
- __MACOSX/EMBOR-2024-58881_SourceDataForFigure2/EMBOR-2024-58881_SourceDataFor2D/._EMBOR-2024-58881_SourceDataFor2DAsymmtry MEF HU E.xlsx
- EMBOR-2024-58881_SourceDataForFigure2/EMBOR-2024-58881_SourceDataFor2D/EMBOR-2024-58881_SourceDataFor2DAsymmtry ES HU E.xlsx
- __MACOSX/EMBOR-2024-58881_SourceDataForFigure2/EMBOR-2024-58881_SourceDataFor2D/._EMBOR-2024-58881_SourceDataFor2DAsymmtry ES HU E.xlsx
- EMBOR-2024-58881_SourceDataForFigure2/EMBOR-2024-58881_SourceDataFor2C/EMBOR-2024-58881_SourceDataFor2CAsymmtry ES HU.xlsx
- __MACOSX/EMBOR-2024-58881_SourceDataForFigure2/EMBOR-2024-58881_SourceDataFor2C/._EMBOR-2024-58881_SourceDataFor2CAsymmtry ES HU.xlsx
- EMBOR-2024-58881_SourceDataForFigure2/EMBOR-2024-58881_SourceDataFor2C/EMBOR-2024-58881_SourceDataFor2CAsymmtry MEF HU.xlsx
- __MACOSX/EMBOR-2024-58881_SourceDataForFigure2/EMBOR-2024-58881_SourceDataFor2C/._EMBOR-2024-58881_SourceDataFor2CAsymmtry MEF HU.xlsx
- EMBOR-2024-58881_SourceDataForFigure2/EMBOR-2024-58881_SourceDataFor2C/EMBOR-2024-58881_SourceDataFor2CAsymmtry ES con.xlsx
- __MACOSX/EMBOR-2024-58881_SourceDataForFigure2/EMBOR-2024-58881_SourceDataFor2C/._EMBOR-2024-58881_SourceDataFor2CAsymmtry ES con.xlsx
- EMBOR-2024-58881_SourceDataForFigure2/EMBOR-2024-58881_SourceDataFor2C/EMBOR-2024-58881_SourceDataFor2CAsymmtry MEF con.xlsx
- __MACOSX/EMBOR-2024-58881_SourceDataForFigure2/EMBOR-2024-58881_SourceDataFor2C/._EMBOR-2024-58881_SourceDataFor2CAsymmtry MEF con.xlsx
- EMBOR-2024-58881_SourceDataForFigure2/EMBOR-2024-58881_SourceDataFor2B/EMBOR-2024-58881_SourceDataFor2BAsymmtry ES L.xlsx
- __MACOSX/EMBOR-2024-58881_SourceDataForFigure2/EMBOR-2024-58881_SourceDataFor2B/._EMBOR-2024-58881_SourceDataFor2BAsymmtry ES L.xlsx
- EMBOR-2024-58881_SourceDataForFigure2/EMBOR-2024-58881_SourceDataFor2B/EMBOR-2024-58881_SourceDataFor2BAsymmtry MEF E.xlsx
- __MACOSX/EMBOR-2024-58881_SourceDataForFigure2/EMBOR-2024-58881_SourceDataFor2B/._EMBOR-2024-58881_SourceDataFor2BAsymmtry MEF E.xlsx
- EMBOR-2024-58881_SourceDataForFigure2/EMBOR-2024-58881_SourceDataFor2B/~$EMBOR-2024-58881_SourceDataFor2BAsymmtry ES L.xlsx
- __MACOSX/EMBOR-2024-58881_SourceDataForFigure2/EMBOR-2024-58881_SourceDataFor2B/._~$EMBOR-2024-58881_SourceDataFor2BAsymmtry ES L.xlsx
- EMBOR-2024-58881_SourceDataForFigure2/EMBOR-2024-58881_SourceDataFor2B/EMBOR-2024-58881_SourceDataFor2BAsymmtry ES E.xlsx
- __MACOSX/EMBOR-2024-58881_SourceDataForFigure2/EMBOR-2024-58881_SourceDataFor2B/._EMBOR-2024-58881_SourceDataFor2BAsymmtry ES E.xlsx
- EMBOR-2024-58881_SourceDataForFigure2/EMBOR-2024-58881_SourceDataFor2B/EMBOR-2024-58881_SourceDataFor2BAsymmtry MEF L.xlsx
- __MACOSX/EMBOR-2024-58881_SourceDataForFigure2/EMBOR-2024-58881_SourceDataFor2B/._EMBOR-2024-58881_SourceDataFor2BAsymmtry MEF L.xlsx
- EMBOR-2024-58881_SourceDataForFigure2/EMBOR-2024-58881_SourceDataFor2E/EMBOR-2024-58881_SourceDataFor2EIOD Cdc7i.xlsx
- __MACOSX/EMBOR-2024-58881_SourceDataForFigure2/EMBOR-2024-58881_SourceDataFor2E/._EMBOR-2024-58881_SourceDataFor2EIOD Cdc7i.xlsx
- EMBOR-2024-58881_SourceDataForFigure2/EMBOR-2024-58881_SourceDataFor2E/EMBOR-2024-58881_SourceDataFor2EFork speed Cdc7i.xlsx
- __MACOSX/EMBOR-2024-58881_SourceDataForFigure2/EMBOR-2024-58881_SourceDataFor2E/._EMBOR-2024-58881_SourceDataFor2EFork speed Cdc7i.xlsx
- EMBOR-2024-58881_SourceDataForFigure2/EMBOR-2024-58881_SourceDataFor2A/EMBOR-2024-58881_SourceDataFor2Afiber example4.tif
- __MACOSX/EMBOR-2024-58881_SourceDataForFigure2/EMBOR-2024-58881_SourceDataFor2A/._EMBOR-2024-58881_SourceDataFor2Afiber example4.tif
- EMBOR-2024-58881_SourceDataForFigure2/EMBOR-2024-58881_SourceDataFor2A/EMBOR-2024-58881_SourceDataFor2Afiber example5.tif
- __MACOSX/EMBOR-2024-58881_SourceDataForFigure2/EMBOR-2024-58881_SourceDataFor2A/._EMBOR-2024-58881_SourceDataFor2Afiber example5.tif
- EMBOR-2024-58881_SourceDataForFigure2/EMBOR-2024-58881_SourceDataFor2A/EMBOR-2024-58881_SourceDataFor2Afiber example1.tif
- __MACOSX/EMBOR-2024-58881_SourceDataForFigure2/EMBOR-2024-58881_SourceDataFor2A/._EMBOR-2024-58881_SourceDataFor2Afiber example1.tif
- EMBOR-2024-58881_SourceDataForFigure2/EMBOR-2024-58881_SourceDataFor2A/.DS_Store
- __MACOSX/EMBOR-2024-58881_SourceDataForFigure2/EMBOR-2024-58881_SourceDataFor2A/._.DS_Store
- EMBOR-2024-58881_SourceDataForFigure2/EMBOR-2024-58881_SourceDataFor2A/EMBOR-2024-58881_SourceDataFor2Afiber example2.tif
- __MACOSX/EMBOR-2024-58881_SourceDataForFigure2/EMBOR-2024-58881_SourceDataFor2A/._EMBOR-2024-58881_SourceDataFor2Afiber example2.tif
- EMBOR-2024-58881_SourceDataForFigure2/EMBOR-2024-58881_SourceDataFor2A/EMBOR-2024-58881_SourceDataFor2Afiber example3.tif
- __MACOSX/EMBOR-2024-58881_SourceDataForFigure2/EMBOR-2024-58881_SourceDataFor2A/._EMBOR-2024-58881_SourceDataFor2Afiber example3.tif
- EMBOR-2024-58881_SourceDataForFigure2/EMBOR-2024-58881_SourceDataFor2A/~$fiber example.pptx
- __MACOSX/EMBOR-2024-58881_SourceDataForFigure2/EMBOR-2024-58881_SourceDataFor2A/._~$fiber example.pptx
- EMBOR-2024-58881_SourceDataForFigure2/EMBOR-2024-58881_SourceDataFor2A/EMBOR-2024-58881_SourceDataFor2Afiber example.pdf
- __MACOSX/EMBOR-2024-58881_SourceDataForFigure2/EMBOR-2024-58881_SourceDataFor2A/._EMBOR-2024-58881_SourceDataFor2Afiber example.pdf
