# Supplementary material for: Embryonic stem cells maintain high origin activity and slow forks to coordinate replication with cell cycle progression
Source: EMBO Rep. 2024 Jul 25;25(9):6. doi: 10.1038/s44319-024-00207-5 (PMC11387781; doi:10.1038/s44319-024-00207-5)
Supplement: Supplementary file 4 — Source data Fig. 2 [file 44319_2024_207_MOESM4_ESM.zip › EMBOR-2024-58881_SourceDataForFigure2/EMBOR-2024-58881_SourceDataFor2D/EMBOR-2024-58881_SourceDataFor2DAsymmtry ES HU L.xlsx]

## Sheet: Sheet1
Left fork	Right fork		L/R or R/L 1≦		n	61		asymmetry %
			2.82147		1.3≦	12		19.6721
7.26684	7.11007		2.09032
			2.00159
13.8065	13.7247		1.99812
			1.94407
17.0611	17.637		1.80123
			1.78733
15.3764	13.0636		1.68439
			1.6319
14.7972	15.4153		1.45429
			1.40647
13.9573	11.9703		1.33918		"Explanation for culumn D: For each DNA fiber regions presenting CldU-IdU-CldU pattern, CldU stained regions on both sides (right and left, arbitarily determined) were measured (columns A and B) and ratios of (longer fiber)/(shorter fiber) are shown, such that the values are 1 or larger. These values are then sorted based on the value. "
			1.27943
19.5912	22.605		1.20502
			1.17704
21.3604	7.57066		1.166
			1.15383
17.1082	14.1975		1.14551
			1.14018
21.1102	20.8106		1.13312
			1.12994
18.7257	19.5666		1.12795
			1.11426
14.2314	15.2789		1.11341
			1.11161
9.71309	17.3605		1.08923
			1.08903
18.7171	19.82		1.08766
			1.08039
12.445	11.1774		1.07948
			1.07402
22.7049	21.5928		1.0736
			1.07114
23.8394	25.9292		1.06394
			1.06294
26.2869	26.6699		1.05893
			1.0515
13.9573	14.0149		1.05133
			1.04521
24.3671	22.3709		1.04491
			1.04437
18.4834	19.0327		1.04177
			1.03669
17.6274	19.0285		1.03584
			1.03375
12.0239	17.4862		1.03021
			1.02983
14.7645	13.6659		1.02972
			1.02785
10.0551	11.1774		1.0246
			1.02205
10.7964	11.4759		1.01476
			1.01457
23.2652	24.4594		1.0144
			1.01004
15.363	21.6077		1.007
			1.00686
14.981	20.0622		1.00597
			1.00412
16.1398	15.9794		1.00154
			1
13.2471	13.6423
10.2298	10.2298
10.2298	10.214
23.8597	20.9263
14.3666	14.4671
23.9405	26.676
11.8486	19.9576
10.2769	11.1918
13.2957	13.6659
10.7665	22.5055
12.445	11.9163
12.4967	13.2957
18.1937	9.35854
9.09683	7.11007
20.8106	18.1671
7.11007	14.2314
12.9646	13.2835
8.43568	8.37822
17.2582	19.5006
8.02489	16.0347
18.1316	17.5999
23.7684	22.1304
13.1618	13.3561
19.7956	18.9394
20.0622	19.3681
14.7536	14.2314
7.61307	13.7129
9.09683	8.06491
15.363	16.4559
12.9397	11.4196
19.9898	12.2495
