# Supplementary material for: Embryonic stem cells maintain high origin activity and slow forks to coordinate replication with cell cycle progression
Source: EMBO Rep. 2024 Jul 25;25(9):6. doi: 10.1038/s44319-024-00207-5 (PMC11387781; doi:10.1038/s44319-024-00207-5)
Supplement: Supplementary file 4 — Source data Fig. 2 [file 44319_2024_207_MOESM4_ESM.zip › EMBOR-2024-58881_SourceDataForFigure2/EMBOR-2024-58881_SourceDataFor2D/EMBOR-2024-58881_SourceDataFor2DAsymmtry MEF HU L.xlsx]

## Sheet: Sheet1
Left fork	Right fork		L/R or R/L 1≦		n	62		asymmetry %
			2.46333		1.3≦	20		32.2581
13.488	11.8486		2.38005
			2.36918
17.174	14.846		2.19203
			2.15201
18.0604	17.3698		1.95751
			1.89628
13.6187	12.8461		1.8893
			1.84344
14.1975	12.6885		1.833
			1.77217
6.92654	8.12458		1.7549		"Explanation for culumn D: For each DNA fiber regions presenting CldU-IdU-CldU pattern, CldU stained regions on both sides (right and left, arbitarily determined) were measured (columns A and B) and ratios of (longer fiber)/(shorter fiber) are shown, such that the values are 1 or larger. These values are then sorted based on the value. "
			1.72403
18.1671	18.3171		1.7191
			1.63943
9.51211	14.7972		1.63846
			1.61848
14.2314	15.6279		1.59916
			1.55561
6.03203	11.8078		1.55103
			1.29594
14.4671	15.8072		1.22885
			1.20824
20.1103	11.6982		1.19151
			1.17633
8.53056	13.8065		1.17296
			1.16795
10.841	10.4632		1.16325
			1.16107
21.247	18.2996		1.15681
			1.14922
12.9397	11.2635		1.14882
			1.14438
11.2348	11.6844		1.14425
			1.13857
13.1984	15.1041		1.13836
			1.13505
17.0611	15.2789		1.13137
			1.11893
15.363	14.7645		1.11665
			1.10566
14.7536	9.51211		1.10454
			1.09813
18.1937	15.9794		1.09583
			1.09391
13.6187	13.6305		1.09263
			1.07008
14.589	14.1861		1.06426
			1.06014
13.8182	12.0239		1.05319
			1.04327
19.1423	16.4559		1.04224
			1.04219
20.8106	17.8181		1.04054
			1.04002
11.7188	21.4806		1.03976
			1.03611
11.4759	12.6885		1.0284
			1.01938
13.488	6.26763		1.01901
			1.00826
8.02489	17.5908		1.00087
9.62986	8.51167
11.0178	19.5254
10.7665	20.3411
18.8627	17.6274
10.0391	10.4632
15.7766	17.2582
18.76	17.6274
9.51211	9.6965
23.6972	12.4967
11.3489	6.92654
21.8963	20.9882
23.9472	19.82
22.7049	19.3015
19.5995	22.2464
16.4388	10.0271
19.1428	18.7858
21.7488	12.3932
19.1423	11.9703
14.4671	15.0774
13.4521	12.2757
12.0373	9.79561
11.8486	10.3549
9.16736	21.7191
10.2298	9.71309
10.6008	19.5419
8.86377	8.02489
9.39288	7.8832
17.2954	7.26684
14.8515	25.6043
14.0493	10.841
22.1012	8.97209
