# Supplementary material for: Embryonic stem cells maintain high origin activity and slow forks to coordinate replication with cell cycle progression
Source: EMBO Rep. 2024 Jul 25;25(9):6. doi: 10.1038/s44319-024-00207-5 (PMC11387781; doi:10.1038/s44319-024-00207-5)
Supplement: Supplementary file 4 — Source data Fig. 2 [file 44319_2024_207_MOESM4_ESM.zip › EMBOR-2024-58881_SourceDataForFigure2/EMBOR-2024-58881_SourceDataFor2D/EMBOR-2024-58881_SourceDataFor2DAsymmtry MEF HU E.xlsx]

## Sheet: Sheet1
Left fork	Right fork		L/R or R/L 1≦		n	69		asymmetry %
			3.01564		1.3≦	47		68.1159
5.38326	12.3932		2.4504
			2.3556
10.0311	16.3725		2.32576
			2.32227
5.38326	10.312		2.3075
			2.30217
6.41991	14.1662		2.26541
			2.25338
11.2527	19.759		2.23607
			2.20661
18.2511	7.84738		2.1095		"Explanation for culumn D: For each DNA fiber regions presenting CldU-IdU-CldU pattern, CldU stained regions on both sides (right and left, arbitarily determined) were measured (columns A and B) and ratios of (longer fiber)/(shorter fiber) are shown, such that the values are 1 or larger. These values are then sorted based on the value. "
			2.05814
8.90454	10.8596		2.05179
			1.98777
10.2298	11.3489		1.96116
			1.9562
16.2119	7.2502		1.92985
			1.92488
11.6878	12.3932		1.91782
			1.91558
5.98514	12.3183		1.85969
			1.85755
7.88831	9.48244		1.79834
			1.77322
14.6578	6.22252		1.75709
			1.75593
14.6934	20.9897		1.70548
			1.69591
23.9825	14.3132		1.67555
			1.65229
6.01196	14.7317		1.64433
			1.63859
11.4372	20.0963		1.63846
			1.63709
16.4779	23.2808		1.63218
			1.57494
18.0604	7.82683		1.53589
			1.51748
8.34453	7.32201		1.50136
			1.42851
10.8633	17.7842		1.41421
			1.41285
11.4899	15.0801		1.3286
			1.32074
20.936	12.2757		1.31246
			1.30364
8.83648	15.891		1.26513
			1.21955
13.8589	18.304		1.21942
			1.20209
14.8542	14.4141		1.13965
			1.1094
19.3681	18.6179		1.1094
			1.1072
20.8531	13.5772		1.10499
			1.09938
20.3906	10.5932		1.09513
			1.07104
9.93433	15.646		1.06826
			1.06481
7.66576	11.6326		1.06035
			1.05366
9.01684	6.37587		1.05292
			1.04029
6.19659	14.0378		1.03078
			1.03053
9.15857	8.27186		1.01485
			1.01187
11.0797	10.4053
18.3369	11.0979
12.2034	6.22252
9.84889	8.95862
5.57426	11.4372
12.3183	12.4644
13.2015	7.09874
10.5322	5.45751
23.9405	11.3489
18.2731	17.0611
8.79997	20.4359
15.5815	8.12458
8.43568	7.63419
14.981	8.06491
10.6613	13.488
5.13844	10.214
7.39858	7.9036
13.9111	22.8744
11.3489	11.6982
12.458	12.2757
12.0239	11.4196
14.0149	7.9036
6.03203	10.2298
18.8627	14.1975
13.1618	16.0498
7.8832	10.2769
7.8832	17.7638
15.7766	5.23159
10.5551	17.2954
14.8515	14.095
16.0498	9.79561
8.06491	15.7766
14.9271	13.6305
12.4838	8.31499
8.43568	9.35854
