# Supplementary material for: Embryonic stem cells maintain high origin activity and slow forks to coordinate replication with cell cycle progression
Source: EMBO Rep. 2024 Jul 25;25(9):6. doi: 10.1038/s44319-024-00207-5 (PMC11387781; doi:10.1038/s44319-024-00207-5)
Supplement: Supplementary file 4 — Source data Fig. 2 [file 44319_2024_207_MOESM4_ESM.zip › EMBOR-2024-58881_SourceDataForFigure2/EMBOR-2024-58881_SourceDataFor2D/EMBOR-2024-58881_SourceDataFor2DAsymmtry ES HU E.xlsx]

## Sheet: Sheet1
Left fork	Right fork		L/R or R/L 1≦		n	64		asymmetry %
			2.15979		1.3≦	13		20.3125
22.1594	18.7858		2.13719
			2.13628
24.4594	27.8106		2.125
			2.12132
20.8647	19.2764		2.11785
			1.87494
16.495	19.63		1.84716
			1.78101
17.3605	16.6987		1.63824
			1.60125
16.6987	25.307		1.51551		"Explanation for culumn D: For each DNA fiber regions presenting CldU-IdU-CldU pattern, CldU stained regions on both sides (right and left, arbitarily determined) were measured (columns A and B) and ratios of (longer fiber)/(shorter fiber) are shown, such that the values are 1 or larger. These values are then sorted based on the value. "
			1.30033
11.9703	12.9522		1.2232
			1.21955
17.0611	19.0242		1.21842
			1.19006
12.1439	13.4581		1.18692
			1.18631
14.5004	12.2231		1.18044
			1.17959
22.1594	10.4632		1.1773
			1.17269
19.0327	21.5704		1.17172
			1.15385
22.5983	20.7796		1.15175
			1.1401
16.5729	8.97209		1.13701
			1.13435
25.8109	23.6155		1.13333
			1.12801
13.5357	12.5993		1.12445
			1.12318
11.6982	11.9703		1.11506
			1.11181
6.46987	12.1306		1.11175
			1.10823
17.1082	22.2464		1.10658
			1.09297
10.4632	10.7065		1.08834
			1.08752
11.9299	12.5993		1.08302
			1.08239
15.9794	7.39858		1.08203
			1.07432
21.7191	17.8091		1.07175
			1.06826
21.5928	18.9394		1.05863
			1.05612
9.07912	19.2931		1.04505
			1.04505
15.9794	13.0636		1.04402
			1.04357
15.8275	16.5242		1.03963
			1.03917
11.8078	14.0149		1.03878
			1.03489
17.8181	15.7079		1.02326
			1.02326
19.9576	17.0328		1.01545
			1.00708
20.428	18.1671		1.00637
			1.00414
14.2314	14.0149		1
12.9522	13.5357
14.8515	14.2314
14.7536	6.90327
19.1423	18.3171
6.61749	10.841
8.64307	9.14978
7.57066	6.80934
7.39858	6.90327
10.2769	9.14978
10.841	10.7964
12.2231	12.6496
16.6117	16.495
23.286	10.9003
14.2201	15.7357
20.5537	22.8506
11.0178	9.35854
10.4632	8.86377
16.5437	17.9172
8.97209	15.9794
10.2298	8.88191
15.2261	12.4967
11.1774	10.4632
14.2879	14.1975
13.488	12.3932
8.02489	17.0233
8.587	8.587
15.4153	13.6659
10.0391	10.4323
16.3676	13.9573
12.2757	12.7517
8.97209	14.3666
8.51167	7.37679
