# Supplementary material for: Embryonic stem cells maintain high origin activity and slow forks to coordinate replication with cell cycle progression
Source: EMBO Rep. 2024 Jul 25;25(9):6. doi: 10.1038/s44319-024-00207-5 (PMC11387781; doi:10.1038/s44319-024-00207-5)
Supplement: Supplementary file 4 — Source data Fig. 2 [file 44319_2024_207_MOESM4_ESM.zip › EMBOR-2024-58881_SourceDataForFigure2/EMBOR-2024-58881_SourceDataFor2C/EMBOR-2024-58881_SourceDataFor2CAsymmtry ES HU.xlsx]

## Sheet: Sheet1
Left fork	Right fork		L/R or R/L 1≦		n	52		asymmetry %
			2.60152		1.3≦	10		19.2308
11.3762	12.5936		1.82566
			1.81193
14.62	14.7324		1.8065
			1.77827
11.99	12.9709		1.74984
			1.72391
20.9196	22.949		1.65384
			1.53512
15.0315	5.77797		1.30878
			1.24124
11.9935	15.6968		1.17136		"Explanation for culumn D: For each DNA fiber regions presenting CldU-IdU-CldU pattern, CldU stained regions on both sides (right and left, arbitarily determined) were measured (columns A and B) and ratios of (longer fiber)/(shorter fiber) are shown, such that the values are 1 or larger. These values are then sorted based on the value. "
			1.16425
18.0054	10.2898		1.16144
			1.15555
13.602	15.9328		1.15011
			1.13043
14.0367	13.3299		1.13007
			1.12934
18.1715	14.6398		1.11822
			1.11469
15.859	14.8904		1.11209
			1.10701
7.96581	8.40446		1.10595
			1.10113
15.0239	16.9835		1.09895
			1.09701
8.13195	9.09331		1.09668
			1.09233
13.6264	20.9181		1.08599
			1.0818
11.1903	13.0283		1.08065
			1.07049
19.0274	10.6999		1.06839
			1.06505
19.9292	17.6468		1.05507
			1.05303
8.39574	8.74624		1.04175
			1.04029
20.2294	18.7197		1.03737
			1.0305
12.2992	13.899		1.02815
			1.02814
15.2032	14.9076		1.02769
			1.02589
19.7819	20.2921		1.02579
			1.02458
15.973	15.5699		1.02177
			1.01983
14.9272	16.2109		1.01199
			1.00996
9.0792	8.97163		1.00768
12.062	21.7901
16.5456	16.1931
11.8687	11.987
19.4482	17.7338
18.6179	18.1084
24.4313	22.1874
12.8174	14.0008
13.4819	23.2417
27.4246	28.5295
22.7034	23.3425
18.3974	16.635
16.9132	19.5441
19.4091	18.1311
18.77	19.2898
12.9994	13.8885
21.3158	20.5479
12.582	12.2096
15.5228	18.0288
19.3784	19.8547
13.8462	15.9247
18.2088	20.2972
12.0586	6.60508
12.4653	13.8625
17.7596	19.5169
25.2134	15.2454
23.2391	12.8256
18.8872	18.7586
9.45548	10.4304
