# Supplementary material for: Embryonic stem cells maintain high origin activity and slow forks to coordinate replication with cell cycle progression
Source: EMBO Rep. 2024 Jul 25;25(9):6. doi: 10.1038/s44319-024-00207-5 (PMC11387781; doi:10.1038/s44319-024-00207-5)
Supplement: Supplementary file 4 — Source data Fig. 2 [file 44319_2024_207_MOESM4_ESM.zip › EMBOR-2024-58881_SourceDataForFigure2/EMBOR-2024-58881_SourceDataFor2C/EMBOR-2024-58881_SourceDataFor2CAsymmtry MEF HU.xlsx]

## Sheet: Sheet1
Left fork	Right fork		L/R or R/L 1≦		n	52		asymmetry %
			3.48658		1.3≦	31		59.6154
10.61	11.1661		2.76915
			2.70456
10.2004	11.3642		2.68403
			2.661
9.87498	3.92125		2.64348
			2.53137
3.71252	9.87901		2.51833
			2.5158
9.21561	10.2004		2.11806
			2.08038
12.1895	9.04986		1.99876		"Explanation for culumn D: For each DNA fiber regions presenting CldU-IdU-CldU pattern, CldU stained regions on both sides (right and left, arbitarily determined) were measured (columns A and B) and ratios of (longer fiber)/(shorter fiber) are shown, such that the values are 1 or larger. These values are then sorted based on the value. "
			1.99139
9.22857	23.361		1.98034
			1.97083
10.3516	10.9936		1.90423
			1.84391
7.86278	7.07335		1.83093
			1.8246
14.1833	8.79086		1.77554
			1.7574
8.39212	8.69518		1.75152
			1.63975
4.6977	5.64515		1.61341
			1.58632
7.94844	8.33974		1.56129
			1.54317
12.8016	5.08847		1.52495
			1.4914
5.81889	10.7295		1.45486
			1.34692
8.37787	12.9285		1.2546
			1.20168
11.7874	5.98093		1.1943
			1.1904
9.42081	6.03398		1.17223
			1.11409
9.75956	7.77903		1.11161
			1.10686
6.49942	11.54		1.10327
			1.09322
9.47048	18.8595		1.06202
			1.06011
6.09455	12.9086		1.05241
			1.04923
12.6229	6.62888		1.04112
			1.03994
16.1532	10.8309		1.03967
			1.03611
6.54556	6.43096		1.03567
			1.01782
7.56441	9.0342		1.01755
8.89397	8.54266
4.89608	4.70805
9.27807	7.79409
9.90418	15.1034
17.4161	16.7516
15.0549	5.69511
3.83796	13.3814
6.64655	13.2849
17.3486	20.3365
4.98211	13.3721
14.4944	26.5382
17.8917	17.2755
20.7608	9.97931
7.52922	13.7378
20.5323	14.1129
10.6446	18.6442
5.67331	15.3438
15.6364	16.5762
7.91217	8.72922
16.2526	14.8668
10.3371	6.51642
7.78386	7.64965
9.76342	5.95423
22.6088	11.4166
7.4918	20.7459
6.77418	3.85465
