# Supplementary material for: Embryonic stem cells maintain high origin activity and slow forks to coordinate replication with cell cycle progression
Source: EMBO Rep. 2024 Jul 25;25(9):6. doi: 10.1038/s44319-024-00207-5 (PMC11387781; doi:10.1038/s44319-024-00207-5)
Supplement: Supplementary file 4 — Source data Fig. 2 [file 44319_2024_207_MOESM4_ESM.zip › EMBOR-2024-58881_SourceDataForFigure2/EMBOR-2024-58881_SourceDataFor2C/EMBOR-2024-58881_SourceDataFor2CAsymmtry ES con.xlsx]

## Sheet: Sheet1
Left fork	Right fork		L/R or R/L 1≦		n	50		asymmetry %
			2.51387		1.3≦	5		10
44.6582	40.7948		1.61574
			1.56954
30.769	32.9476		1.45357
			1.32824
15.8145	12.7141		1.24385
			1.19002
32.6498	32.8988		1.18567
			1.18048
29.6377	32.5461		1.17942
			1.16865
22.9831	23.4017		1.16287		"Explanation for culumn D: For each DNA fiber regions presenting CldU-IdU-CldU pattern, CldU stained regions on both sides (right and left, arbitarily determined) were measured (columns A and B) and ratios of (longer fiber)/(shorter fiber) are shown, such that the values are 1 or larger. These values are then sorted based on the value. "
			1.15595
13.2955	12.669		1.15386
			1.14011
15.9798	14.1822		1.13411
			1.12676
35.7033	37.6157		1.12413
			1.12261
23.5097	24.7281		1.11368
			1.11154
31.724	28.6607		1.10957
			1.10688
22.5431	23.8577		1.10599
			1.09813
34.2383	30.7435		1.0947
			1.09212
30.722	27.3297		1.08836
			1.07081
19.6937	16.8516		1.07025
			1.05832
18.2715	29.5221		1.05356
			1.05183
27.1436	30.0204		1.05143
			1.05099
27.4576	31.7395		1.05062
			1.05045
29.3077	30.7864		1.04945
			1.04851
30.9466	27.1436		1.048
			1.04126
37.1482	37.0916		1.03785
			1.02793
29.462	32.0651		1.01821
			1.01625
15.5066	17.2361		1.0121
			1.01012
24.5306	35.6571		1.00763
			1.00401
26.2968	30.3427		1.00153
14.8216	16.4456
23.369	22.2986
32.2024	31.6876
30.0534	30.1738
24.0642	23.8232
32.8825	28.277
27.7369	33.0076
24.4313	23.2541
27.7369	29.1511
25.8079	22.756
18.2602	11.6341
30.9985	28.9639
25.6406	24.7055
21.8849	25.8115
32.3403	32.7317
29.3161	26.1143
27.48	26.2087
26.7928	35.5872
25.0303	29.6778
30.4601	27.8909
8.82339	22.1808
33.0308	27.9807
26.0425	27.3818
19.5441	20.3504
12.9394	12.5878
