# Supplementary material for: Embryonic stem cells maintain high origin activity and slow forks to coordinate replication with cell cycle progression
Source: EMBO Rep. 2024 Jul 25;25(9):6. doi: 10.1038/s44319-024-00207-5 (PMC11387781; doi:10.1038/s44319-024-00207-5)
Supplement: Supplementary file 4 — Source data Fig. 2 [file 44319_2024_207_MOESM4_ESM.zip › EMBOR-2024-58881_SourceDataForFigure2/EMBOR-2024-58881_SourceDataFor2C/EMBOR-2024-58881_SourceDataFor2CAsymmtry MEF con.xlsx]

## Sheet: Sheet1
Left fork	Right fork		L/R or R/L 1≦		n	53		asymmetry %
			3.31888		1.3≦	14		26.4151
17.7912	17.5		2.33348
			2.33282
36.6392	34.1637		2.28308
			2.14084
17.4475	18.0512		2.0521
			1.99314
34.3671	33.932		1.8498
			1.83162
20.2381	22.4426		1.76018
			1.6957
34.1076	39.0394		1.52575		"Explanation for culumn D: For each DNA fiber regions presenting CldU-IdU-CldU pattern, CldU stained regions on both sides (right and left, arbitarily determined) were measured (columns A and B) and ratios of (longer fiber)/(shorter fiber) are shown, such that the values are 1 or larger. These values are then sorted based on the value. "
			1.5203
26.8204	30.7389		1.3608
			1.20491
18.4149	12.0694		1.19653
			1.18618
38.203	33.3404		1.18427
			1.16705
11.3466	10.8587		1.1461
			1.14585
11.5734	19.625		1.14459
			1.14078
53.7358	49.2108		1.14061
			1.13099
22.5531	11.3154		1.13004
			1.10893
22.9238	16.8458		1.09195
			1.08695
29.1983	29.563		1.07436
			1.07246
21.7776	21.0054		1.06728
			1.06585
11.075	25.2851		1.05525
			1.0534
30.5047	46.3762		1.05312
			1.05125
35.6193	41.5695		1.05111
			1.04494
41.2183	12.4193		1.03706
			1.03676
9.74913	9.92728		1.0346
			1.0314
13.7417	11.4846		1.02101
			1.01931
56.8523	49.8438		1.01827
			1.01739
34.9133	36.6978		1.01664
			1.01282
25.3482	22.4124		1.01249
			1.01062
18.9302	19.3279		1.0032
			1.00261
36.034	33.54
27.8678	28.9007
16.1652	16.2169
26.8382	25.1463
13.3164	24.3906
44.9508	24.3004
19.4778	11.0658
14.6822	15.4347
14.9084	17.9633
24.5057	23.2634
18.7587	19.9941
35.5206	15.2221
33.8463	14.5088
29.1253	14.1929
33.7318	34.791
12.7016	27.1921
39.1921	37.2152
18.6375	21.2613
17.5273	20.757
20.173	17.8515
38.5207	40.649
31.3509	31.9562
15.3899	15.4301
35.1917	35.5656
16.3709	16.0912
20.7109	22.5117
21.1994	25.1463
