# Supplementary material for: Embryonic stem cells maintain high origin activity and slow forks to coordinate replication with cell cycle progression
Source: EMBO Rep. 2024 Jul 25;25(9):6. doi: 10.1038/s44319-024-00207-5 (PMC11387781; doi:10.1038/s44319-024-00207-5)
Supplement: Supplementary file 4 — Source data Fig. 2 [file 44319_2024_207_MOESM4_ESM.zip › EMBOR-2024-58881_SourceDataForFigure2/EMBOR-2024-58881_SourceDataFor2B/EMBOR-2024-58881_SourceDataFor2BAsymmtry ES L.xlsx]

## Sheet: represent
Left fork	Right fork		L/R or R/L 1≦		n	50		asymmetry %
			2.19545		1.3≦	6		12
17.3923	19.3015		2.18568
			2.1358
16.3987	15.2459		2
			1.60035
19.2931	18.1552		1.43679
			1.23379
23.0096	19.8782		1.20643
			1.17617
20.0158	19.4514		1.16558
			1.15767
15.0004	14.7344		1.15753		"Explanation for culumn D: For each DNA fiber regions presenting CldU-IdU-CldU pattern, CldU stained regions on both sides (right and left, arbitarily determined) were measured (columns A and B) and ratios of (longer fiber)/(shorter fiber) are shown, such that the values are 1 or larger. These values are then sorted based on the value. "
			1.15441
12.7683	13.9754		1.14442
			1.12258
15.2459	24.3988		1.11803
			1.11173
16.5164	17.796		1.10977
			1.10431
15.4562	17.0265		1.10332
			1.10204
15.0112	15.8033		1.1016
			1.09454
13.7425	13.6836		1.09437
			1.08981
11.5048	12.7049		1.08807
			1.08483
18.4987	18.2394		1.08089
			1.0798
11.8231	10.0522		1.07747
			1.07561
15.5084	14.056		1.07529
			1.07481
12.7683	14.7399		1.06719
			1.06268
8.19443	8.19443		1.06043
			1.05795
17.2525	7.89344		1.05351
			1.05277
13.66	15.6327		1.04799
			1.03913
9.65909	9.10864		1.02902
			1.02704
16.1508	8.07539		1.01833
			1.01805
15.7562	17.0927		1.01421
			1.01075
14.0331	12.0396		1.00896
			1.0043
20.7367	9.70909		1
20.0158	21.5131
15.0004	14.2386
12.7049	14.2045
19.3932	27.8641
10.9292	10.1639
15.0004	18.5074
17.3923	16.0907
9.70909	11.7134
13.4096	11.9453
19.7234	8.98375
17.8322	16.3889
18.4024	20.2802
15.3409	17.0549
18.8187	18.3233
14.4859	15.7869
14.056	15.0004
17.9675	18.2969
12.5129	14.4859
8.3891	8.87528
11.3778	11.8231
14.3403	13.6836
13.4696	12.4741
11.7134	12.8188
11.6996	11.5956
12.9565	12.8188

## Sheet: Biological replicate 1
Left fork	Right fork		L/R or R/L 1≦		n	51		asymmetry %
19.6978	17.994		1.87107		1.3≦	5		9.80392
			1.86906
15.4141	14.7972		1.58593
			1.49925
15.9794	15.3446		1.45409
			1.28057
18.1671	16.5169		1.27069
			1.22883
20.2876	19.9213		1.18558
			1.18265
19.1974	17.016		1.18143
			1.15633		"Explanation for culumn D: For each DNA fiber regions presenting CldU-IdU-CldU pattern, CldU stained regions on both sides (right and left, arbitarily determined) were measured (columns A and B) and ratios of (longer fiber)/(shorter fiber) are shown, such that the values are 1 or larger. These values are then sorted based on the value. "
11.1854	16.2646		1.14949
			1.13312
19.3015	21.2361		1.1282
			1.11232
13.9931	17.7809		1.10874
			1.10023
11.1485	10.7665		1.09991
			1.09469
14.7563	13.6953		1.0863
			1.08257
14.2116	11.0979		1.07813
			1.07747
9.24169	9.15857		1.07383
			1.07091
16.1323	16.1946		1.06205
			1.05608
16.5291	15.2684		1.05252
			1.05111
20.4595	17.6935		1.05071
			1.04575
10.7758	11.3223		1.04525
			1.04429
13.9241	12.5585		1.0417
			1.04137
16.7864	15.0914		1.03975
			1.03926
13.2205	12.3452		1.03548
			1.03374
13.052	13.4768		1.03359
			1.03255
11.3367	10.5572		1.0263
			1.01865
25.7829	24.945		1.01839
			1.01643
18.056	19.0686		1.01199
			1.00908
16.7107	14.095		1.00426
			1.00386
16.311	16.2417		1.0018
11.8384	22.1267
17.1552	16.5072
15.3865	16.0679
12.8461	12.355
10.2372	10.1159
12.3753	12.0582
11.1019	13.6423
8.34185	8.7193
14.477	14.9654
18.4747	9.87383
13.62	12.9577
12.6729	12.9093
14.2116	14.1861
19.0115	21.5424
13.2258	13.4432
16.9285	18.2511
10.4461	9.83571
14.8129	12.5381
9.17515	8.44628
10.9722	10.4922
14.5349	12.6447
14.9893	12.6743
9.63404	15.2789
14.1975	9.46971
13.0204	13.7041

## Sheet: Biological replicate 2
Left fork	Right fork		L/R or R/L 1≦		n	61		asymmetry %
17.1792	16.7906		2.03322		1.3≦	7		11.4754
			1.95872
16.8044	9.93433		1.81455
			1.69155
16.0347	13.5505		1.62788
			1.53163
15.2526	15.3026		1.45872
			1.22325
17.8227	17.9307		1.21122
			1.18996
18.9267	17.8925		1.18333
			1.17217		"Explanation for culumn D: For each DNA fiber regions presenting CldU-IdU-CldU pattern, CldU stained regions on both sides (right and left, arbitarily determined) were measured (columns A and B) and ratios of (longer fiber)/(shorter fiber) are shown, such that the values are 1 or larger. These values are then sorted based on the value. "
19.0115	18.745		1.16318
			1.163
12.054	10.6349		1.15372
			1.153
10.9518	10.2494		1.1461
			1.14074
15.2394	14.3132		1.13544
			1.13344
12.7454	14.5392		1.13278
			1.13054
12.93	13.2417		1.11332
			1.11224
17.3986	16.5869		1.10965
			1.10667
11.8009	13.8327		1.09338
			1.09224
18.4616	18.0203		1.08894
			1.08735
16.3307	16.5267		1.07618
			1.07331
19.6671	20.432		1.06869
			1.06853
11.9736	14.6468		1.0647
			1.06129
18.5529	20.6553		1.05965
			1.0578
17.2954	18.2731		1.05653
			1.05055
15.6947	15.4362		1.04995
			1.04893
19.393	18.2731		1.04725
			1.04367
17.0611	14.7972		1.04022
			1.03889
18.4747	11.3489		1.03802
			1.03532
20.428	19.0327		1.03314
			1.02876
16.5437	15.6125		1.02449
			1.0241
20.735	21.4675		1.02315
			1.01919
22.5591	20.3846		1.01675
			1.01422
14.2314	16.4192		1.012
			1.00637
14.0865	12.4353		1.00606
			1.00499
14.5392	14.4671		1.00328
16.6528	15.8606
18.4834	17.9666
16.5437	15.4804
10.7149	10.7831
20.9955	19.2806
17.5381	18.304
20.0662	17.2512
15.6073	13.1158
16.5291	18.0538
12.1439	22.0356
15.5116	18.7879
20.1778	19.3976
18.3457	19.0433
19.5153	17.0276
16.6192	16.3063
16.0498	15.3257
17.6111	8.66167
11.8561	11.2857
22.5715	25.0464
19.0285	17.1082
11.1666	12.6789
16.0498	18.1449
14.9325	7.62364
17.3906	18.9096
11.6982	17.9172
12.3704	11.9736
17.1294	15.6665
11.8112	13.7364
20.587	19.1297
9.60941	14.0174
