# Supplementary material for: Embryonic stem cells maintain high origin activity and slow forks to coordinate replication with cell cycle progression
Source: EMBO Rep. 2024 Jul 25;25(9):6. doi: 10.1038/s44319-024-00207-5 (PMC11387781; doi:10.1038/s44319-024-00207-5)
Supplement: Supplementary file 4 — Source data Fig. 2 [file 44319_2024_207_MOESM4_ESM.zip › EMBOR-2024-58881_SourceDataForFigure2/EMBOR-2024-58881_SourceDataFor2B/EMBOR-2024-58881_SourceDataFor2BAsymmtry MEF E.xlsx]

## Sheet: represent
Left fork	Right fork		L/R or R/L 1≦		n	56		asymmetry %
			2.46982		1.3≦	15		26.7857
16.4414	20.5157		2.19392
			2.14253
11.6885	6.44499		2.13719
			2.04814
16.3226	18.6602		2.04756
			2.02265
19.039	17.8423		1.92624
			1.87575
17.391	18.8075		1.84411
			1.81358
16.4315	15.7561		1.58719		"Explanation for culumn D: For each DNA fiber regions presenting CldU-IdU-CldU pattern, CldU stained regions on both sides (right and left, arbitarily determined) were measured (columns A and B) and ratios of (longer fiber)/(shorter fiber) are shown, such that the values are 1 or larger. These values are then sorted based on the value. "
			1.39079
12.5842	23.6049		1.3854
			1.37592
15.8382	17.0708		1.24781
			1.2197
9.75103	20.8919		1.19885
			1.19682
30.7828	29.5785		1.18914
			1.16242
25.7925	21.1466		1.15219
			1.14461
11.4642	12.251		1.14322
			1.14286
13.0028	10.846		1.11666
			1.11254
9.48106	8.15631		1.10919
			1.10782
17.6158	15.8817		1.10749
			1.08145
19.2171	20.5434		1.07783
			1.0717
8.01359	11.1453		1.06902
			1.06863
11.0608	10.4576		1.06707
			1.06279
15.8382	15.4965		1.05768
			1.04911
13.1146	14.5904		1.04287
			1.04071
12.168	8.84353		1.03685
			1.03603
19.989	19.643		1.03389
			1.02282
13.3506	13.3992		1.02205
			1.02046
20.6419	10.0783		1.01914
			1.01761
8.41095	7.91399		1.01714
			1.01379
18.3887	18.4063		1.00383
			1.00364
29.5621	18.6254		1.0028
			1.00096
12.6485	13.1146		1.00061
24.6473	34.1464
28.0526	23.4393
16.7639	15.6424
26.7983	22.5359
22.9638	23.742
12.5066	27.4385
16.3126	16.3226
19.5768	19.5021
21.4438	21.8114
25.3035	25.2329
24.5021	13.2867
16.5594	33.494
9.00714	22.246
20.7125	23.7078
16.4414	18.7902
12.9903	13.2867
17.8332	19.7501
19.9707	19.2761
17.7968	19.8729
14.8112	6.93023
22.3333	21.8857
18.4107	17.5489
13.179	11.8964
14.287	14.0926
21.5514	21.1466
13.6748	15.7561
10.0783	20.636
9.46821	18.2381

## Sheet: biological repricate 1
Left fork	Right fork		L/R or R/L 1≦		n	62		asymmetry %
43.2702	45.9244		2.72029		1.3≦	20		32.2581
			2.35992
35.9062	48.1065		2.1385
			2.09448
26.4498	26.3002		1.98821
			1.95649
32.4141	33.3627		1.95404
			1.94647
41.996	37.5086		1.94406
			1.8826
54.8766	38.665		1.85523
			1.61625		"Explanation for culumn D: For each DNA fiber regions presenting CldU-IdU-CldU pattern, CldU stained regions on both sides (right and left, arbitarily determined) were measured (columns A and B) and ratios of (longer fiber)/(shorter fiber) are shown, such that the values are 1 or larger. These values are then sorted based on the value. "
11.5349	31.3784		1.55766
			1.53441
28.033	23.4682		1.53168
			1.49375
21.8314	26.3037		1.41928
			1.35804
21.0613	31.4602		1.33978
			1.32523
17.8544	34.9321		1.24287
			1.21828
41.5898	49.2563		1.20485
			1.19451
40.0155	35.8883		1.18434
			1.17494
33.541	18.0791		1.15865
			1.1518
24.3923	37.4277		1.14373
			1.14099
33.6066	14.2406		1.13693
			1.13138
33.6366	30.4644		1.11964
			1.11895
18.2006	24.1199		1.115
			1.11082
22.6078	44.949		1.10807
			1.10532
20.3657	23.5968		1.10413
			1.09
20.3206	14.9632		1.08595
			1.07381
47.4612	41.5964		1.06777
			1.06558
37.7086	19.3728		1.06134
			1.0577
20.3161	42.5517		1.05489
			1.05292
43.6061	40.9225		1.0522
			1.04565
37.6697	39.0617		1.04041
			1.03695
41.8274	26.8526		1.03634
			1.03167
20.1756	9.43445		1.02927
			1.02685
37.9246	41.184		1.02406
			1.01937
35.4949	41.7044		1.01676
			1.0137
49.609	48.9386		1.00569
			1.00412
42.1421	44.5738
43.3697	45.7503
26.9523	28.7788
31.1301	38.6908
39.6858	20.3096
21.4807	24.568
15.2414	14.8428
24.9502	38.2157
35.2629	33.5136
31.9372	36.3102
31.7026	19.615
30.7558	35.4245
34.1585	35.718
27.2533	30.2734
44.2759	44.0941
22.2839	41.9518
27.0369	26.5913
42.9699	38.402
24.2758	25.5606
30.1004	31.1943
26.3772	13.5681
25.4999	26.3076
30.2855	36.8963
25.5207	23.7665
26.5621	23.9715
38.694	42.7692
26.8188	23.7046
41.7657	40.7845
32.5193	33.149
30.2585	29.0833
24.906	22.8496

## Sheet: biological repricate 2
Left fork	Right fork		L/R or R/L 1≦		n	104		asymmetry %
23.0503	12.6098		3.0889		1.3≦	30		28.8462
			2.70108
10.8416	12.6688		2.40832
			2.3185
19.3956	17.1072		2.3091
			2.3089
11.2069	20.0981		2.30728
			2.17099
15.9054	14.5742		2.06124
			2.0238
12.0286	19.3108		2.01074
			1.90029		"Explanation for culumn D: For each DNA fiber regions presenting CldU-IdU-CldU pattern, CldU stained regions on both sides (right and left, arbitarily determined) were measured (columns A and B) and ratios of (longer fiber)/(shorter fiber) are shown, such that the values are 1 or larger. These values are then sorted based on the value. "
16.9584	14.7039		1.82797
			1.79336
15.3809	14.201		1.73341
			1.64719
15.3031	16.3949		1.64604
			1.6298
21.2103	13.154		1.61245
			1.61111
15.3031	14.7472		1.60756
			1.6054
10.9238	14.9979		1.54013
			1.5364
14.9082	16.4675		1.51689
			1.4774
18.7703	11.6763		1.37674
			1.37295
18.482	20.0014		1.32324
			1.30731
10.5062	12.8558		1.28238
			1.25909
17.7911	22.4005		1.25205
			1.2495
11.7907	13.6548		1.24731
			1.22793
11.26	13.5231		1.22364
			1.21655
15.9522	17.0111		1.21268
			1.20588
21.4758	9.30132		1.20309
			1.20098
13.6548	13.512		1.19348
			1.16854
17.4867	15.9054		1.16799
			1.16048
12.6688	11.0461		1.1581
			1.15639
10.435	10.3633		1.15333
			1.15275
16.4312	7.12148		1.1519
			1.15102
15.5257	14.7876		1.15043
			1.14912
13.8177	16.9672		1.14691
			1.14435
7.64669	7.28712		1.13696
			1.13377
19.5793	8.47919		1.12744
			1.11928
11.483	9.83146		1.11098
			1.11009
10.9919	11.483		1.10754
			1.10695
16.3858	15.849		1.10664
			1.1046
12.786	14.8379		1.10454
			1.09942
22.4205	22.5201		1.0981
			1.09751
14.243	8.73908		1.09419
			1.09134
13.6984	15.3323		1.08309
			1.08221
13.6984	13.6984		1.07857
			1.07529
10.262	10.6051		1.07134
			1.06865
8.63606	13.3007		1.06638
			1.06054
13.6875	20.7625		1.05985
			1.0567
15.4583	13.9252		1.05473
			1.04991
14.4612	11.5736		1.04934
			1.04689
7.58795	15.6406		1.0466
			1.04468
11.2468	9.89196		1.03967
			1.0377
20.2386	20.2091		1.03769
			1.03548
15.3809	11.7653		1.03545
			1.03387
23.1021	20.87		1.03343
			1.02809
24.6997	29.7161		1.02468
			1.02085
12.7977	11.5865		1.01465
			1.01057
11.0596	13.1993		1.00692
			1.00444
19.799	9.84663		1.00146
			1
10.9919	16.2395
15.4486	16.6118
12.6688	12.3227
10.3633	10.731
22.7179	20.15
23.5117	15.3031
9.55446	13.154
13.9573	15.4583
14.9182	15.7641
9.84663	11.9789
20.15	20.6472
10.1598	13.0287
15.2152	15.9241
12.7393	12.479
9.00803	14.8379
15.1069	12.0658
17.9663	16.9408
15.4197	13.3343
14.858	24.457
12.479	25.2551
13.9252	7.32794
16.5848	18.4254
27.4676	23.8455
18.482	19.9342
9.33333	9.89196
16.9672	15.8772
8.89136	19.3031
14.243	17.2721
11.5865	8.75612
7.1005	19.179
16.9584	17.6311
14.7067	11.7907
19.4953	11.2468
16.8259	17.0723
21.0762	9.09046
23.7595	20.7625
19.7311	18.0326
19.2101	21.0833
20.2754	17.5887
15.8396	9.83146
10.0268	11.5219
18.6427	19.6629
14.2115	14.7472
22.3939	18.5705
6.57702	15.8396
9.67855	11.1402
12.0286	12.4551
20.5604	21.5244
18.6026	16.9408
17.1508	14.9082
5.70242	17.6142
13.2894	14.7067
