# Supplementary material for: Embryonic stem cells maintain high origin activity and slow forks to coordinate replication with cell cycle progression
Source: EMBO Rep. 2024 Jul 25;25(9):6. doi: 10.1038/s44319-024-00207-5 (PMC11387781; doi:10.1038/s44319-024-00207-5)
Supplement: Supplementary file 4 — Source data Fig. 2 [file 44319_2024_207_MOESM4_ESM.zip › EMBOR-2024-58881_SourceDataForFigure2/EMBOR-2024-58881_SourceDataFor2B/EMBOR-2024-58881_SourceDataFor2BAsymmtry ES E.xlsx]

## Sheet: represent
Left fork	Right fork		L/R or R/L 1≦		n	54		asymmetry %
			1.64544		1.3≦	7		12.963
24.5373	20.8454		1.64325
			1.41633
12.4093	14.3403		1.38046
			1.37713
26.235	21.2746		1.3512
			1.31397
13.4696	13.5055		1.24623
			1.23762
15.2888	10.7946		1.23316
			1.20985
19.9188	17.0455		1.18703		Explanation for culumn D: For each DNA fiber regions presenting CldU-IdU-CldU pattern, CldU stained regions on both sides (right and left, arbitarily determined) were measured (columns A and B) and ratios of (longer fiber)/(shorter fiber) are shown, such that the values are 1 or larger. These values are then sorted based on the value.
			1.17711
20.0883	15.2882		1.16857
			1.16248
12.4612	14.0675		1.15801
			1.15636
12.0529	10.3683		1.15561
			1.14791
8.19443	9.10372		1.14268
			1.12891
18.0571	13.0805		1.12438
			1.11847
8.07539	8.03531		1.11664
			1.11096
16.7782	17.2806		1.10998
			1.10377
11.0321	18.1285		1.10311
			1.09921
13.874	14.1048		1.09632
			1.09044
15.674	16.1508		1.08575
			1.08116
19.5507	15.7971		1.07175
			1.0681
13.2643	12.9565		1.06741
			1.04732
8.89345	8.67292		1.03264
			1.03071
21.6357	18.9342		1.03062
			1.03042
21.4183	19.0489		1.02994
			1.02878
13.4096	14.7399		1.02668
			1.02628
16.5164	16.9505		1.02543
			1.02494
17.796	18.3409		1.02376
			1.01663
13.5055	11.163		1.00686
			1.00539
16.8933	16.3593		1.00499
			1.00267
22.4198	18.8872		1
16.5164	17.6411
22.7415	22.1882
18.6118	20.6587
17.3458	15.0004
11.4908	12.2654
10.8551	9.45644
13.3008	13.6836
11.3778	12.7049
11.864	10.9734
14.0675	12.9565
12.0396	12.4093
13.66	14.3065
11.4344	14.2499
18.4375	25.3908
12.9565	12.9565
15.7562	17.6228
10.9136	10.8551
17.7869	18.2615
9.92287	11.4908
17.6228	18.8872
12.7683	17.2525
20.5254	12.4741
10.1639	11.0832
17.3458	15.7151
14.2045	12.9565
18.8872	18.7586
9.45548	10.4304

## Sheet: biological replicate 1
Left fork	Right fork		L/R or R/L 1≦		n	54		asymmetry %	11.1111
			2.56125		1.3≦	6
14.7208	11.6982		1.66183
			1.57437
22.8744	24.6169		1.56916
			1.33067
21.2697	21.682		1.31734
			1.25838
23.8934	27.8973		1.2421
			1.23709
10.2769	11.4759		1.19106
			1.18358
20.4988	13.0636		1.16757		Explanation for culumn D: For each DNA fiber regions presenting CldU-IdU-CldU pattern, CldU stained regions on both sides (right and left, arbitarily determined) were measured (columns A and B) and ratios of (longer fiber)/(shorter fiber) are shown, such that the values are 1 or larger. These values are then sorted based on the value.
			1.13433
12.1836	12.2231		1.126
			1.12074
16.689	17.0706		1.11667
			1.11535
10.4632	11.5737		1.11475
			1.11137
15.6279	17.2302		1.10634
			1.10613
10.9463	10.116		1.1038
			1.10252
18.4408	17.7084		1.0981
			1.09701
15.6537	14.8947		1.0894
			1.08863
19.2931	21.0031		1.08208
			1.07944
14.2314	13.3561		1.07618
			1.06554
19.82	14.8947		1.05896
			1.05432
18.4747	20.1263		1.05133
			1.05095
18.7343	20.2225		1.0493
			1.04764
13.7247	21.6077		1.04556
			1.0439
12.445	13.6659		1.04378
			1.04136
13.5357	13.8065		1.03549
			1.02628
6.34422	16.2492		1.02396
			1.02389
17.0328	13.7129		1.02286
			1.02001
15.6947	14.1861		1.01939
			1.01567
15.4975	15.7403		1.014
			1.0093
12.4335	13.6397		1.00325
			1.00125
12.1256	9.20459		1.0003
15.2742	12.3469
8.46425	8.2475
11.591	12.9211
15.0801	14.4476
17.5381	18.1605
13.9486	13.3621
13.216	11.1662
13.0526	12.4838
13.3494	12.6616
16.4341	16.5869
9.41535	10.6017
15.4975	15.4929
15.4616	15.0999
12.7801	13.4102
14.2484	13.4551
16.4388	14.4921
13.0173	14.589
16.0923	16.0723
12.1321	10.186
14.7972	16.3332
13.3832	13.1984
13.347	13.6659
16.3774	18.2665
10.2494	17.0328
11.2241	12.4741
10.5284	11.0688
9.02378	9.45364

## Sheet: biological replicate 2
Left fork	Right fork		L/R or R/L 1≦		n	59		asymmetry %	13.5593
21.3604	20.8183		1.96591		1.3≦	8
			1.61531
14.2314	14.7972		1.58658
			1.58114
14.7645	12.5993		1.53674
			1.41309
10.0391	13.5357		1.38554
			1.34829
11.0178	13.1984		1.2692
			1.21626
16.6117	15.6125		1.21494
			1.20372		Explanation for culumn D: For each DNA fiber regions presenting CldU-IdU-CldU pattern, CldU stained regions on both sides (right and left, arbitarily determined) were measured (columns A and B) and ratios of (longer fiber)/(shorter fiber) are shown, such that the values are 1 or larger. These values are then sorted based on the value.
18.2996	20.1263		1.19792
			1.18364
16.4657	13.9111		1.17803
			1.17185
14.981	14.7536		1.16147
			1.1574
13.7364	11.3063		1.15058
			1.14599
11.9299	15.1413		1.12954
			1.11803
17.2861	15.0239		1.11365
			1.09983
16.0598	18.5876		1.0972
			1.09634
19.0327	19.82		1.09135
			1.09044
22.5983	22.712		1.08891
			1.08135
10.2298	16.5242		1.07589
			1.07384
19.5006	18.0337		1.07199
			1.07081
17.3698	16.5437		1.064
			1.06157
16.2492	15.7664		1.06133
			1.05868
14.0149	11.643		1.04993
			1.04137
11.5737	12.3932		1.04017
			1.03975
16.9285	12.218		1.03816
			1.03382
12.4967	12.0373		1.03332
			1.03072
15.9289	15.4153		1.03062
			1.02604
14.0378	12.2495		1.02382
			1.02202
15.2789	15.2789		1.01541
			1.01181
14.3554	15.4153		1.00769
			1.00561
21.0031	22.9026		1.00503
			1.00467
20.1103	14.2314		1.00309
			1
20.0622	16.495		1
12.5993	19.9898
12.5353	12.4967
14.8515	14.8515
12.3932	12.6885
13.7364	12.9397
14.3217	16.8713
18.2731	18.4136
12.7517	11.6844
10.3549	11.3524
14.2794	13.488
14.7536	9.60055
10.841	11.6637
20.0341	18.3983
8.66167	17.0281
13.4521	14.981
10.0391	9.14978
14.7536	14.9277
11.4055	13.2471
19.393	19.82
17.5908	17.673
16.1398	16.0498
17.2582	10.915
15.4362	13.6659
13.6659	15.2789
9.14978	8.53529
13.488	13.9024
14.7536	15.2526
9.88107	10.4871
13.7494	14.3017
