# Supplementary material for: Embryonic stem cells maintain high origin activity and slow forks to coordinate replication with cell cycle progression
Source: EMBO Rep. 2024 Jul 25;25(9):6. doi: 10.1038/s44319-024-00207-5 (PMC11387781; doi:10.1038/s44319-024-00207-5)
Supplement: Supplementary file 4 — Source data Fig. 2 [file 44319_2024_207_MOESM4_ESM.zip › EMBOR-2024-58881_SourceDataForFigure2/EMBOR-2024-58881_SourceDataFor2B/EMBOR-2024-58881_SourceDataFor2BAsymmtry MEF L.xlsx]

## Sheet: represent
Left fork	Right fork		L/R or R/L 1≦		n	50		asymmetry %
			2.46094		1.3≦	9		18
26.9643	25.3563		2.25109
			2.13948
17.2081	36.1769		2.10231
			1.93905
27.3912	12.168		1.76987
			1.74477
32.7407	30.705		1.67655
			1.31559
33.3164	30.4057		1.26365
			1.24138
18.7902	18.7383		1.18364		"Explanation for culumn D: For each DNA fiber regions presenting CldU-IdU-CldU pattern, CldU stained regions on both sides (right and left, arbitarily determined) were measured (columns A and B) and ratios of (longer fiber)/(shorter fiber) are shown, such that the values are 1 or larger. These values are then sorted based on the value. "
			1.18032
14.5012	16.9085		1.17469
			1.17148
24.6012	27.633		1.16601
			1.15577
43.298	40.1359		1.14887
			1.13468
40.5141	18.9364		1.12324
			1.11703
41.8924	24.9873		1.11381
			1.11248
35.605	42.1434		1.11104
			1.10987
47.6647	19.3685		1.10958
			1.10744
33.817	19.107		1.10153
			1.09573
47.2819	45.0177		1.09431
			1.08824
49.2716	51.2822		1.07879
			1.06948
28.6081	37.6365		1.06734
			1.0663
18.5293	17.3256		1.06342
			1.0503
26.6663	30.2578		1.04548
			1.04081
36.7972	40.985		1.03633
			1.03625
33.9714	30.6163		1.03557
			1.03424
13.25	11.4642		1.02296
			1.01989
18.8591	18.198		1.012
			1.01092
23.9529	23.6941		1.00544
			1.00277
24.7327	24.7327		1
35.5765	32.0545
29.4259	16.8653
31.656	28.7383
35.6755	32.0684
40.9047	34.917
23.5378	21.0717
25.3643	23.7642
38.7118	37.028
19.6678	19.7747
31.8858	30.8302
23.9122	46.3671
9.27341	10.2697
37.3422	31.7889
40.4821	39.0914
37.0937	38.4384
42.9027	39.2054
43.6897	39.3231
30.6772	30.079
25.6917	21.7667
17.5327	17.9353
34.6511	30.1611
30.8381	31.2081
33.3797	30.6731
45.5072	36.0125
30.4921	24.5631

## Sheet: biological repricate 1
Left fork	Right fork		L/R or R/L 1≦		n	50		asymmetry %
47.166	28.0119		2.30603		1.3≦	11		22
			2.21838
44.9488	51.1411		2.08
			1.98508
35.7591	34.6716		1.84808
			1.829
26.2268	48.4692		1.7679
			1.76022
20.5947	35.4245		1.74145
			1.72007
45.7848	47.3369		1.68379
			1.22461		"Explanation for culumn D: For each DNA fiber regions presenting CldU-IdU-CldU pattern, CldU stained regions on both sides (right and left, arbitarily determined) were measured (columns A and B) and ratios of (longer fiber)/(shorter fiber) are shown, such that the values are 1 or larger. These values are then sorted based on the value. "
37.4405	35.9184		1.1757
			1.1654
43.329	46.427		1.14454
			1.1434
38.8507	37.9587		1.13824
			1.13777
46.2809	41.9838		1.13671
			1.13151
46.925	26.6587		1.11197
			1.1078
22.855	26.0145		1.10571
			1.10235
23.7115	22.1812		1.08942
			1.08146
41.4864	36.6646		1.08076
			1.07658
27.6544	50.5798		1.07342
			1.0715
35.4245	32.9045		1.07008
			1.06899
40.8015	39.3763		1.06199
			1.05936
33.7199	39.6446		1.04668
			1.04238
23.6633	27.0836		1.04179
			1.04112
37.7681	40.8445		1.0362
			1.0339
42.6163	38.5419		1.03262
			1.03136
46.2704	45.1082		1.02727
			1.02718
44.6045	49.5987		1.02576
			1.0235
36.0555	33.3612		1.01531
			1.00212
53.4587	52.6523		1.00161
			1.00076
27.1017	47.9132
34.131	36.6367
33.5124	35.5899
31.2491	30.015
41.8622	43.0002
35.4072	28.9132
44.4304	45.6421
52.1136	25.0546
37.6058	35.9286
45.0457	49.0738
34.1489	30.826
29.4872	51.3504
34.23	31.9882
48.1137	20.8643
28.0323	24.5165
37.2166	36.0408
34.4853	17.3722
31.8861	30.607
30.2855	13.6521
30.0516	28.3678
23.246	23.1968
27.2098	23.9375
34.3692	40.054
35.9093	35.9672
52.7902	52.8302

## Sheet: biological repricate 2
Left fork	Right fork		L/R or R/L 1≦		n	61		asymmetry %
31.037	21.745		2.55473		1.3≦	12		19.6721
			2.01727
28.6165	29.6728		2.00432
			1.94247
25.0594	25.4141		1.92496
			1.88964
32.4881	28.8243		1.84089
			1.57786
24.964	12.4551		1.54844
			1.51604
30.8248	12.0658		1.42731
			1.36436		"Explanation for culumn D: For each DNA fiber regions presenting CldU-IdU-CldU pattern, CldU stained regions on both sides (right and left, arbitarily determined) were measured (columns A and B) and ratios of (longer fiber)/(shorter fiber) are shown, such that the values are 1 or larger. These values are then sorted based on the value. "
20.7553	21.5794		1.28511
			1.24491
22.5598	27.1617		1.20399
			1.20325
28.4859	27.6408		1.17899
			1.15857
22.5598	17.5548		1.15803
			1.12711
24.7178	23.9579		1.12071
			1.11707
27.3587	23.2051		1.11538
			1.10242
26.8135	25.6769		1.09655
			1.09648
25.4141	26.4269		1.09601
			1.09453
21.3644	23.3841		1.08856
			1.08536
26.9704	24.1439		1.08211
			1.07993
26.7634	25.1308		1.0757
			1.07524
22.1545	22.06		1.06569
			1.06497
28	28.0851		1.05228
			1.04659
30.9166	30.8393		1.04427
			1.04056
25.5721	28.1911		1.03985
			1.03975
26.2457	23.5307		1.03971
			1.03715
26.1774	25.5954		1.03691
			1.03343
22.2804	33.7779		1.03314
			1.03172
26.0574	27.2714		1.03057
			1.02591
21.3295	11.5865		1.02274
			1.01493
25.2492	23.3333		1.01415
			1.01404
28.2862	29.3372		1.01299
			1.01156
25.3906	25.3023		1.00914
			1.00428
18.8575	29.1996		1.00349
			1.00304
14.7067	23.2051		1.00251
25.5837	25.8794
23.5877	25.6012
21.2524	25.5721
27.5055	29.5752
27.0792	21.7519
24.6756	22.0177
26.4213	28.533
23.8142	23.0439
25.9657	25.5837
22.0177	24.1316
29.6205	32.2438
22.9466	25.1604
27.8504	27.4648
30.0406	28.1888
25.502	25.8332
21.8477	21.0124
22.3622	22.9417
23.0503	23.8142
28.423	27.3151
27.5759	30.2385
12.0905	24.3898
25.4082	13.1993
13.3343	15.4486
30.4401	30.1645
29.1331	14.9979
25.7407	27.6893
24.6029	18.0326
21.5521	24.9581
26.4945	25.1782
33.603	17.7827
