# Supplementary material for: Embryonic stem cells maintain high origin activity and slow forks to coordinate replication with cell cycle progression
Source: EMBO Rep. 2024 Jul 25;25(9):6. doi: 10.1038/s44319-024-00207-5 (PMC11387781; doi:10.1038/s44319-024-00207-5)
Supplement: Supplementary file 4 — Source data Fig. 2 [file 44319_2024_207_MOESM4_ESM.zip › EMBOR-2024-58881_SourceDataForFigure2/EMBOR-2024-58881_SourceDataFor2E/EMBOR-2024-58881_SourceDataFor2EIOD Cdc7i.xlsx]

## Sheet: Sheet1
ES EarlyS	ES LateS		ES+Cdc7i EarlyS	ES+Cdc7i LateS
9.89108	26.1145		18.6636	17.7083			ES EarlyS	ES LateS	ES+Cdc7i EarlyS	ES+Cdc7i LateS
12.6402	21.7882		15.471	39.8208		Number of values	50	54	66	53
13.1812	14.6741		16.4381	50.4643
21.2322	12.0302		12.0809	27.3349		Minimum	6.757	6.773	11.77	10.15
16.9266	15.2477		36.9877	37.6086		Maximum	30.11	30.28	63.62	55.16
8.82365	13.8806		32.4993	31.5282		Range	23.35	23.51	51.85	45.01
11.7206	11.0437		37.4547	35.8211
12.5048	14.0523		21.9202	50.8764		Mean	13.83	13.07	28.45	30.49
9.45355	12.8173		16.9522	34.0274		Std. Deviation	5.78	5.179	10.65	10.83
14.1534	9.26397		32.8802	45.7744		Std. Error of Mean	0.8174	0.7047	1.311	1.488
30.1055	8.38763		27.2494	30.2292
18.6051	9.20633		41.4603	26.1633		Mann Whitney test
28.5868	11.5606		55.5727	37.9339		P value	0.3965		0.2897
29.3233	18.4576		40.7765	25.5483		Exact or approximate P value?	Exact		Exact
17.6607	15.5156		36.8061	17.2439		P value summary	ns		ns
15.912	10.7506		17.4496	21.7885		Significantly different (P < 0.05)?	No		No
24.1836	11.3703		11.7729	13.8502		One- or two-tailed P value?	Two-tailed		Two-tailed
15.847	10.0571		35.4634	12.3217		Sum of ranks in column A,B	2756 , 2704		3761 , 3379
12.152	12.1693		24.0736	29.607		Mann-Whitney U	1219		1550
12.8204	21.991		20.0363	53.2866
12.8909	8.10708		16.655	30.5578
7.31471	20.8155		31.1626	39.2343
9.6083	16.5552		19.7243	39.9905
10.5149	20.6306		33.2525	36.9849
10.9159	8.346		23.3536	42.8005
6.75702	14.649		28.6763	16.6644
13.403	6.77257		31.7906	36.6798
12.1111	8.30812		27.5354	45.6648
11.5941	30.2826		34.0328	16.6044
10.398	8.49583		30.2518	32.8932
12.3142	9.25727		36.479	27.7503
11.5022	11.3501		18.2737	30.6699
19.5979	10.0571		31.139	35.7101
10.3419	9.8117		17.4353	33.6057
7.25427	10.0493		17.341	28.1546
11.7936	10.502		26.617	28.9997
9.32054	11.9579		28.1271	55.1625
9.32054	15.9256		12.3897	22.8421
10.6824	9.79495		22.911	39.8419
8.91699	7.75842		33.2376	25.8795
10.6742	11.5144		31.4125	18.729
11.7832	10.8189		48.6751	25.8927
26.0005	7.45716		23.528	26.3685
9.48509	9.1202		44.9512	18.6474
13.4259	18.1068		63.6208	21.7516
9.29403	8.26689		26.7541	42.4107
19.0856	6.92512		13.1868	10.1534
20.0002	20.6131		18.2578	17.619
10.0676	21.4032		18.4091	35.6786
9.63259	12.0149		43.3125	25.4545
	10.2089		50.177	25.1506
	9.72763		33.9605	22.8852
	18.1264		31.4794	19.437
	11.6912		27.8392
			34.408
			31.3962
			33.1408
			29.8287
			15.8064
			37.2134
			25.953
			28.7752
			18.9799
			25.4612
			29.0782
			19.602
