# Supplementary material for: Embryonic stem cells maintain high origin activity and slow forks to coordinate replication with cell cycle progression
Source: EMBO Rep. 2024 Jul 25;25(9):6. doi: 10.1038/s44319-024-00207-5 (PMC11387781; doi:10.1038/s44319-024-00207-5)
Supplement: Supplementary file 4 — Source data Fig. 2 [file 44319_2024_207_MOESM4_ESM.zip › EMBOR-2024-58881_SourceDataForFigure2/EMBOR-2024-58881_SourceDataFor2E/EMBOR-2024-58881_SourceDataFor2EFork speed Cdc7i.xlsx]

## Sheet: Sheet1
ES EarlyS	ES LateS		ES+Cdc7i EarlyS	ES+Cdc7i LateS
0.264863	0.243191		0.611061	0.513602			ES EarlyS	ES LateS	ES+Cdc7i EarlyS	ES+Cdc7i LateS
0.228005	0.256288		0.39584	0.3183		Number of values	160	154	154	152
0.199298	0.277937		0.506761	0.507682
0.228005	0.278986		0.470448	0.487461		Minimum	0.1696	0.1743	0.2569	0.2521
0.258614	0.293873		0.461675	0.410331		Maximum	0.3582	0.3374	0.6221	0.6115
0.276674	0.254917		0.409654	0.424327		Range	0.1886	0.1631	0.3652	0.3594
0.28185	0.247004		0.450468	0.405318
0.208536	0.207905		0.338359	0.543791		Mean	0.2458	0.2488	0.4252	0.4212
0.222822	0.31419		0.315118	0.470044		Std. Deviation	0.03263	0.03149	0.06981	0.06203
0.19642	0.233885		0.350068	0.434092		Std. Error of Mean	0.00258	0.002537	0.005626	0.005031
0.244389	0.250351		0.365775	0.497571
0.250059	0.308042		0.484968	0.357702
0.265028	0.228069		0.504711	0.48554		Mann Whitney test
0.263203	0.241987		0.411574	0.45601		P value	0.6058		0.6539
0.232445	0.230869		0.421842	0.441761		Exact or approximate P value?	Approximate		Approximate
0.262982	0.251457		0.564219	0.431054		P value summary	ns		ns
0.256801	0.275245		0.44397	0.52499		Significantly different (P < 0.05)?	No		No
0.231059	0.239987		0.360508	0.384043		One- or two-tailed P value?	Two-tailed		Two-tailed
0.28371	0.302637		0.44728	0.372265		Sum of ranks in column A,D	24785 , 24671		23987 , 22985
0.266785	0.240777		0.409048	0.427071		Mann-Whitney U	11905		11357
0.290525	0.276463		0.520605	0.410153
0.205432	0.230426		0.479274	0.3915
0.294865	0.257652		0.349442	0.611467
0.245819	0.261924		0.352893	0.492972
0.256915	0.251457		0.389705	0.440437
0.261478	0.248007		0.51522	0.475849
0.252326	0.279196		0.335977	0.357334
0.24883	0.238767		0.432609	0.419621
0.280292	0.260807		0.418122	0.435704
0.232633	0.270212		0.400716	0.395434
0.263924	0.260302		0.362124	0.395397
0.295657	0.259403		0.476217	0.357702
0.241685	0.308231		0.377098	0.335759
0.227235	0.233385		0.401699	0.504653
0.256915	0.280604		0.45063	0.411821
0.252095	0.282109		0.372618	0.402425
0.259009	0.261422		0.475972	0.482432
0.292279	0.274395		0.470882	0.343201
0.262147	0.25606		0.475389	0.344221
0.262147	0.234633		0.469547	0.366931
0.267496	0.326498		0.599773	0.558313
0.264863	0.24289		0.307092	0.418959
0.215967	0.249533		0.40286	0.427482
0.244687	0.213176		0.493948	0.412
0.358232	0.254057		0.541099	0.37953
0.238032	0.201122		0.388278	0.46489
0.234633	0.206354		0.380644	0.475696
0.231311	0.220517		0.398963	0.522844
0.259853	0.271075		0.370023	0.404308
0.195302	0.261199		0.43801	0.397496
0.239256	0.239378		0.400242	0.367846
0.303071	0.282109		0.36717	0.377292
0.254688	0.228005		0.45402	0.401553
0.251224	0.233823		0.473727	0.413309
0.262982	0.256915		0.338531	0.317197
0.201774	0.233385		0.433856	0.406289
0.237048	0.232068		0.401699	0.433182
0.251457	0.215222		0.457353	0.288254
0.210765	0.314747		0.493948	0.493327
0.227556	0.215154		0.457449	0.379453
0.237048	0.28185		0.309555	0.476677
0.21644	0.211042		0.390042	0.456375
0.237048	0.298018		0.349442	0.310685
0.228069	0.265304		0.394546	0.409654
0.232131	0.227235		0.412991	0.370693
0.16961	0.27156		0.428607	0.329126
0.218855	0.28371		0.416126	0.396724
0.219986	0.259909		0.490001	0.49309
0.278986	0.227042		0.464796	0.362729
0.201774	0.231311		0.421565	0.432879
0.218588	0.28371		0.332833	0.425564
0.217516	0.337408		0.361276	0.363533
0.290273	0.232131		0.386129	0.405462
0.276092	0.249533		0.54871	0.402244
0.225234	0.217382		0.420872	0.365016
0.264863	0.241504		0.439109	0.481007
0.303408	0.229791		0.326632	0.47683
0.254057	0.226978		0.367647	0.400825
0.260807	0.236061		0.373557	0.350443
0.213792	0.268314		0.358843	0.435704
0.309224	0.298018		0.363332	0.363533
0.287646	0.205787		0.427071	0.392729
0.236061	0.232445		0.476125	0.388391
0.239256	0.251457		0.52111	0.40006
0.265028	0.210765		0.514113	0.39584
0.259043	0.244687		0.341153	0.50178
0.314794	0.203934		0.465549	0.512719
0.217248	0.249123		0.405138	0.362729
0.209863	0.24289		0.426524	0.327704
0.254401	0.208746		0.425015	0.540343
0.25606	0.206		0.499768	0.482463
0.233323	0.174281		0.47634	0.452958
0.28102	0.184062		0.536954	0.401699
0.217852	0.221837		0.462686	0.546069
0.225752	0.254057		0.288912	0.503842
0.217584	0.209863		0.437476	0.374728
0.245819	0.248419		0.327882	0.425702
0.229282	0.202569		0.378644	0.398633
0.244389	0.250701		0.384651	0.334059
0.270266	0.239256		0.45402	0.406289
0.261422	0.235627		0.332174	0.477687
0.278986	0.248419		0.394953	0.556006
0.257822	0.215222		0.280292	0.357211
0.196717	0.216305		0.31669	0.425015
0.257652	0.247948		0.348437	0.453956
0.21617	0.311436		0.499563	0.434764
0.264808	0.293873		0.407438	0.362527
0.270428	0.248419		0.517482	0.350443
0.244687	0.191908		0.524657	0.34764
0.238583	0.256744		0.453988	0.438576
0.233323	0.240048		0.427345	0.586378
0.308799	0.238583		0.462623	0.466771
0.210488	0.253769		0.40006	0.373245
0.185011	0.235627		0.352645	0.463443
0.268477	0.280604		0.446071	0.418401
0.19642	0.189765		0.622145	0.363211
0.200613	0.27156		0.475389	0.430749
0.266785	0.282782		0.46139	0.380951
0.201774	0.265908		0.256915	0.295459
0.211388	0.261422		0.429254	0.428267
0.294865	0.223934		0.44318	0.391089
0.27604	0.229282		0.350943	0.393434
0.191908	0.294915		0.406038	0.489374
0.198711	0.239987		0.292928	0.411361
0.353761	0.225493		0.30283	0.439873
0.250701	0.207131		0.466771	0.497454
0.268314	0.313446		0.47842	0.471905
0.254057	0.291328		0.540424	0.398194
0.282782	0.265908		0.451181	0.372226
0.205432	0.271989		0.54871	0.468052
0.271398	0.199372		0.525991	0.409654
0.248419	0.234882		0.430715	0.394546
0.216777	0.241987		0.478634	0.414262
0.263203	0.248419		0.415599	0.369391
0.191679	0.27156		0.401262	0.415318
0.240777	0.227813		0.347766	0.373987
0.249123	0.238032		0.486321	0.427345
0.205432	0.215967		0.531844	0.305805
0.233885	0.216237		0.411894	0.252095
0.174616	0.232633		0.457098	0.52588
0.205787	0.253135		0.395397	0.46489
0.250351	0.255604		0.541557	0.373323
0.264366	0.222166		0.423638	0.418785
0.249533	0.222822		0.425427	0.498861
0.270698	0.329836		0.405462	0.465894
0.212971	0.303119		0.403295	0.427584
0.274395	0.292279		0.326498	0.413627
0.286425	0.233385		0.365736	0.429118
0.249825	0.239378		0.376788	0.430443
0.19575	0.244568		0.444332	0.363211
0.263536	0.192894		0.407438	0.378798
0.276092	0.207131		0.369707	0.45681
0.21812	0.269833		0.565408
0.281072	0.251224		0.39284
0.230426
0.228581
0.179645
0.235441
0.209863
0.271075
