# Supplementary material for: Embryonic stem cells maintain high origin activity and slow forks to coordinate replication with cell cycle progression
Source: EMBO Rep. 2024 Jul 25;25(9):6. doi: 10.1038/s44319-024-00207-5 (PMC11387781; doi:10.1038/s44319-024-00207-5)
Supplement: Supplementary file 5 — Source data Fig. 3 [file 44319_2024_207_MOESM5_ESM.zip]

Archive with 48 entries (42 files):
- EMBOR-2024-58881_SourceDataForFigure3/
- __MACOSX/._EMBOR-2024-58881_SourceDataForFigure3
- EMBOR-2024-58881_SourceDataForFigure3/.DS_Store
- __MACOSX/EMBOR-2024-58881_SourceDataForFigure3/._.DS_Store
- EMBOR-2024-58881_SourceDataForFigure3/EMBOR-2024-58881_SourceDataFor3A/
- __MACOSX/EMBOR-2024-58881_SourceDataForFigure3/._EMBOR-2024-58881_SourceDataFor3A
- EMBOR-2024-58881_SourceDataForFigure3/EMBOR-2024-58881_SourceDataFor3B/
- __MACOSX/EMBOR-2024-58881_SourceDataForFigure3/._EMBOR-2024-58881_SourceDataFor3B
- EMBOR-2024-58881_SourceDataForFigure3/EMBOR-2024-58881_SourceDataFor3E/
- __MACOSX/EMBOR-2024-58881_SourceDataForFigure3/._EMBOR-2024-58881_SourceDataFor3E
- EMBOR-2024-58881_SourceDataForFigure3/EMBOR-2024-58881_SourceDataFor3D/
- __MACOSX/EMBOR-2024-58881_SourceDataForFigure3/._EMBOR-2024-58881_SourceDataFor3D
- EMBOR-2024-58881_SourceDataForFigure3/EMBOR-2024-58881_SourceDataFor3C/
- __MACOSX/EMBOR-2024-58881_SourceDataForFigure3/._EMBOR-2024-58881_SourceDataFor3C
- EMBOR-2024-58881_SourceDataForFigure3/EMBOR-2024-58881_SourceDataFor3A/EMBOR-2024-58881_SourceDataFor3AFork speed ATRi MEF.xlsx
- __MACOSX/EMBOR-2024-58881_SourceDataForFigure3/EMBOR-2024-58881_SourceDataFor3A/._EMBOR-2024-58881_SourceDataFor3AFork speed ATRi MEF.xlsx
- EMBOR-2024-58881_SourceDataForFigure3/EMBOR-2024-58881_SourceDataFor3A/EMBOR-2024-58881_SourceDataFor3AFork speed ATRi ES.xlsx
- __MACOSX/EMBOR-2024-58881_SourceDataForFigure3/EMBOR-2024-58881_SourceDataFor3A/._EMBOR-2024-58881_SourceDataFor3AFork speed ATRi ES.xlsx
- EMBOR-2024-58881_SourceDataForFigure3/EMBOR-2024-58881_SourceDataFor3B/EMBOR-2024-58881_SourceDataFor3BFork speed nuc.xlsx
- __MACOSX/EMBOR-2024-58881_SourceDataForFigure3/EMBOR-2024-58881_SourceDataFor3B/._EMBOR-2024-58881_SourceDataFor3BFork speed nuc.xlsx
- EMBOR-2024-58881_SourceDataForFigure3/EMBOR-2024-58881_SourceDataFor3E/EMBOR-2024-58881_SourceDataFor3EAsymmtry n3.xlsx
- __MACOSX/EMBOR-2024-58881_SourceDataForFigure3/EMBOR-2024-58881_SourceDataFor3E/._EMBOR-2024-58881_SourceDataFor3EAsymmtry n3.xlsx
- EMBOR-2024-58881_SourceDataForFigure3/EMBOR-2024-58881_SourceDataFor3E/EMBOR-2024-58881_SourceDataFor3EAsymmtry MEF nuc E.xlsx
- __MACOSX/EMBOR-2024-58881_SourceDataForFigure3/EMBOR-2024-58881_SourceDataFor3E/._EMBOR-2024-58881_SourceDataFor3EAsymmtry MEF nuc E.xlsx
- EMBOR-2024-58881_SourceDataForFigure3/EMBOR-2024-58881_SourceDataFor3E/EMBOR-2024-58881_SourceDataFor3EAsymmtry ES nuc L.xlsx
- __MACOSX/EMBOR-2024-58881_SourceDataForFigure3/EMBOR-2024-58881_SourceDataFor3E/._EMBOR-2024-58881_SourceDataFor3EAsymmtry ES nuc L.xlsx
- EMBOR-2024-58881_SourceDataForFigure3/EMBOR-2024-58881_SourceDataFor3E/EMBOR-2024-58881_SourceDataFor3EAsymmtry ES nuc E.xlsx
- __MACOSX/EMBOR-2024-58881_SourceDataForFigure3/EMBOR-2024-58881_SourceDataFor3E/._EMBOR-2024-58881_SourceDataFor3EAsymmtry ES nuc E.xlsx
- EMBOR-2024-58881_SourceDataForFigure3/EMBOR-2024-58881_SourceDataFor3E/EMBOR-2024-58881_SourceDataFor3EAsymmtry MEF nuc L.xlsx
- __MACOSX/EMBOR-2024-58881_SourceDataForFigure3/EMBOR-2024-58881_SourceDataFor3E/._EMBOR-2024-58881_SourceDataFor3EAsymmtry MEF nuc L.xlsx
- EMBOR-2024-58881_SourceDataForFigure3/EMBOR-2024-58881_SourceDataFor3D/EMBOR-2024-58881_SourceDataFor3DpRad17 ES nuc.xlsx
- __MACOSX/EMBOR-2024-58881_SourceDataForFigure3/EMBOR-2024-58881_SourceDataFor3D/._EMBOR-2024-58881_SourceDataFor3DpRad17 ES nuc.xlsx
- EMBOR-2024-58881_SourceDataForFigure3/EMBOR-2024-58881_SourceDataFor3D/EMBOR-2024-58881_SourceDataFor3DpRad17 MEF con.xlsx
- __MACOSX/EMBOR-2024-58881_SourceDataForFigure3/EMBOR-2024-58881_SourceDataFor3D/._EMBOR-2024-58881_SourceDataFor3DpRad17 MEF con.xlsx
- EMBOR-2024-58881_SourceDataForFigure3/EMBOR-2024-58881_SourceDataFor3D/EMBOR-2024-58881_SourceDataFor3DpRad17 ES HU.xlsx
- __MACOSX/EMBOR-2024-58881_SourceDataForFigure3/EMBOR-2024-58881_SourceDataFor3D/._EMBOR-2024-58881_SourceDataFor3DpRad17 ES HU.xlsx
- EMBOR-2024-58881_SourceDataForFigure3/EMBOR-2024-58881_SourceDataFor3D/EMBOR-2024-58881_SourceDataFor3DpRad17 MEF nuc.xlsx
- __MACOSX/EMBOR-2024-58881_SourceDataForFigure3/EMBOR-2024-58881_SourceDataFor3D/._EMBOR-2024-58881_SourceDataFor3DpRad17 MEF nuc.xlsx
- EMBOR-2024-58881_SourceDataForFigure3/EMBOR-2024-58881_SourceDataFor3D/EMBOR-2024-58881_SourceDataFor3DpRad17 MEF ATRi.xlsx
- __MACOSX/EMBOR-2024-58881_SourceDataForFigure3/EMBOR-2024-58881_SourceDataFor3D/._EMBOR-2024-58881_SourceDataFor3DpRad17 MEF ATRi.xlsx
- EMBOR-2024-58881_SourceDataForFigure3/EMBOR-2024-58881_SourceDataFor3D/EMBOR-2024-58881_SourceDataFor3DpRad17 MEF HU.xlsx
- __MACOSX/EMBOR-2024-58881_SourceDataForFigure3/EMBOR-2024-58881_SourceDataFor3D/._EMBOR-2024-58881_SourceDataFor3DpRad17 MEF HU.xlsx
- EMBOR-2024-58881_SourceDataForFigure3/EMBOR-2024-58881_SourceDataFor3D/EMBOR-2024-58881_SourceDataFor3DpRad17 ES con.xlsx
- __MACOSX/EMBOR-2024-58881_SourceDataForFigure3/EMBOR-2024-58881_SourceDataFor3D/._EMBOR-2024-58881_SourceDataFor3DpRad17 ES con.xlsx
- EMBOR-2024-58881_SourceDataForFigure3/EMBOR-2024-58881_SourceDataFor3D/EMBOR-2024-58881_SourceDataFor3DpRad17 ES ATRi.xlsx
- __MACOSX/EMBOR-2024-58881_SourceDataForFigure3/EMBOR-2024-58881_SourceDataFor3D/._EMBOR-2024-58881_SourceDataFor3DpRad17 ES ATRi.xlsx
- EMBOR-2024-58881_SourceDataForFigure3/EMBOR-2024-58881_SourceDataFor3C/EMBOR-2024-58881_SourceDataFor3CFork speed nuc E L.xlsx
- __MACOSX/EMBOR-2024-58881_SourceDataForFigure3/EMBOR-2024-58881_SourceDataFor3C/._EMBOR-2024-58881_SourceDataFor3CFork speed nuc E L.xlsx
