# Supplementary material for: Embryonic stem cells maintain high origin activity and slow forks to coordinate replication with cell cycle progression
Source: EMBO Rep. 2024 Jul 25;25(9):6. doi: 10.1038/s44319-024-00207-5 (PMC11387781; doi:10.1038/s44319-024-00207-5)
Supplement: Supplementary file 5 — Source data Fig. 3 [file 44319_2024_207_MOESM5_ESM.zip › EMBOR-2024-58881_SourceDataForFigure3/EMBOR-2024-58881_SourceDataFor3A/EMBOR-2024-58881_SourceDataFor3AFork speed ATRi MEF.xlsx]

## Sheet: Sheet1
MEF Early S	MEF Late S	MEF ATRi Early S	MEF ATRi Late S			MEF Early S	MEF Late S	MEF ATRi Early S	MEF ATRi Late S
0.405556	0.439556	0.257361	0.282242		Number of values	155	156	156	163
0.307318	0.586368	0.29523	0.276497
0.274424	0.613455	0.227981	0.2957		Minimum	0.1044	0.2358	0.1223	0.1002
0.450309	0.311557	0.241011	0.233664		Maximum	0.4884	0.6135	0.3507	0.3545
0.36141	0.474667	0.259748	0.20623		Range	0.3841	0.3776	0.2284	0.2544
0.30251	0.282242	0.229061	0.282242
0.330077	0.411111	0.286367	0.263523		Mean	0.3197	0.4075	0.2254	0.2218
0.343951	0.566776	0.265332	0.236878		Std. Deviation	0.06988	0.07475	0.04374	0.04817
0.321119	0.285071	0.21844	0.267245		Std. Error of Mean	0.005613	0.005985	0.003502	0.003773
0.392837	0.284421	0.230204	0.242988
0.326788	0.509781	0.15684	0.218863
0.316862	0.27633	0.333333	0.243686		Mann Whitney test
0.343188	0.313089	0.266667	0.159909		P value	<1E-15		0.4566
0.30922	0.509781	0.182236	0.247737		Exact or approximate P value?	Approximate		Approximate
0.459334	0.546171	0.181642	0.212713		P value summary	****		ns
0.467195	0.40296	0.19325	0.253859		Significantly different (P < 0.05)?	Yes		No
0.478068	0.526724	0.163394	0.191566		One- or two-tailed P value?	Two-tailed		Two-tailed
0.407719	0.412946	0.219145	0.165738		Sum of ranks in column C,D	16759 , 31758		25574 , 25467
0.329796	0.341113	0.171594	0.223952		Mann-Whitney U	4669		12101
0.26834	0.405594	0.151127	0.210819
0.394484	0.291653	0.25	0.200308
0.388094	0.377941	0.238889	0.164054
0.430367	0.441133	0.230472	0.211549
0.47147	0.39209	0.209644	0.174005
0.488447	0.326268	0.327966	0.238953
0.382689	0.450137	0.197828	0.215739
0.353553	0.400617	0.15406	0.237431
0.410698	0.455589	0.199459	0.129696
0.307318	0.295282	0.233928	0.265332
0.28164	0.353641	0.23863	0.279384
0.268971	0.372885	0.226214	0.190029
0.325557	0.444028	0.200308	0.160343
0.439767	0.344355	0.129219	0.300051
0.291971	0.380261	0.122348	0.196889
0.382648	0.350397	0.264867	0.215739
0.342873	0.362774	0.273128	0.200308
0.378431	0.393661	0.281311	0.233333
0.342287	0.364175	0.240498	0.183417
0.455691	0.415034	0.208241	0.221178
0.40384	0.380261	0.241739	0.196419
0.346633	0.291653	0.197046	0.234192
0.353117	0.235833	0.229061	0.159184
0.39209	0.351364	0.165179	0.265565
0.370852	0.385901	0.129689	0.16178
0.316715	0.392837	0.28814	0.164523
0.251539	0.465209	0.195157	0.211549
0.201307	0.275827	0.155655	0.190029
0.462448	0.464147	0.206455	0.260223
0.308121	0.357676	0.180278	0.237333
0.310565	0.440013	0.179505	0.149071
0.291071	0.52012	0.19571	0.341113
0.354338	0.266667	0.265332	0.168691
0.408324	0.520209	0.181297	0.1424
0.28164	0.441133	0.263933	0.201996
0.4025	0.374578	0.25489	0.17325
0.331569	0.346054	0.268742	0.175418
0.363666	0.368179	0.223331	0.233201
0.394601	0.388293	0.291071	0.202225
0.268512	0.365191	0.259153	0.337931
0.347921	0.430403	0.230204	0.265041
0.348232	0.359226	0.194365	0.200308
0.268512	0.377859	0.174177	0.149588
0.377451	0.257361	0.166667	0.17365
0.326078	0.345161	0.326976	0.137212
0.326078	0.327212	0.28164	0.100154
0.318028	0.350397	0.210305	0.221387
0.278665	0.434223	0.174005	0.251539
0.283279	0.40889	0.253007	0.161971
0.404451	0.295752	0.171594	0.232073
0.422368	0.429182	0.200077	0.20077
0.30601	0.377533	0.258259	0.212931
0.267245	0.508933	0.239147	0.259391
0.278942	0.3716	0.267591	0.252212
0.240434	0.455962	0.248452	0.19634
0.267591	0.39729	0.260401	0.279605
0.263523	0.355034	0.205556	0.218299
0.275098	0.273297	0.236552	0.234389
0.340025	0.435748	0.211403	0.140655
0.288729	0.33564	0.265332	0.155556
0.249691	0.364175	0.281091	0.249691
0.296742	0.506745	0.246769	0.23947
0.32551	0.381072	0.201996	0.161494
0.335778	0.417518	0.224983	0.188971
0.483078	0.253372	0.151127	0.178903
0.313975	0.38494	0.216187	0.166667
0.322414	0.401002	0.282242	0.270002
0.294025	0.387975	0.258259	0.23863
0.30251	0.39268	0.298142	0.23214
0.288942	0.454911	0.237333	0.129219
0.369601	0.50111	0.256821	0.179333
0.454776	0.518783	0.235768	0.198762
0.31368	0.289369	0.234389	0.325131
0.340524	0.413693	0.251968	0.197281
0.390853	0.312349	0.211184	0.354512
0.346499	0.408739	0.244697	0.154361
0.323274	0.356682	0.23947	0.189867
0.326268	0.412946	0.192851	0.201384
0.262232	0.511865	0.232671	0.303122
0.348055	0.464446	0.228387	0.159087
0.325131	0.459804	0.350705	0.139333
0.323942	0.374537	0.206455	0.138889
0.479744	0.363284	0.278665	0.15406
0.377819	0.424555	0.241203	0.239341
0.244065	0.333333	0.211768	0.1424
0.246707	0.435748	0.250986	0.206753
0.379733	0.427814	0.136196	0.226214
0.206455	0.357805	0.177865	0.209423
0.267129	0.406012	0.197046	0.201384
0.267129	0.372512	0.227981	0.222014
0.212277	0.441133	0.300051	0.219778
0.288087	0.434613	0.262055	0.197046
0.303173	0.414587	0.221248	0.264108
0.298142	0.382704	0.252915	0.253616
0.313975	0.492223	0.205631	0.260342
0.341068	0.440258	0.181387	0.191566
0.278665	0.402768	0.20077	0.204275
0.319915	0.480515	0.25652	0.250062
0.232073	0.407492	0.194047	0.215739
0.283279	0.352811	0.212277	0.261525
0.387975	0.444583	0.205556	0.240691
0.276776	0.490213	0.17258	0.206753
0.263523	0.375565	0.243686	0.338479
0.315544	0.409343	0.271257	0.201996
0.268742	0.428679	0.237333	0.244508
0.184675	0.473039	0.194047	0.216951
0.104379	0.408588	0.188889	0.319819
0.294497	0.452292	0.323608	0.25652
0.316228	0.372885	0.20077	0.234389
0.271314	0.441273	0.209128	0.246707
0.263465	0.35987	0.229465	0.233399
0.251722	0.534489	0.285071	0.249567
0.326078	0.345563	0.177865	0.304341
0.261347	0.479615	0.219989	0.273128
0.303935	0.538316	0.191566	0.263523
0.238889	0.611212	0.225599	0.240498
0.256098	0.358021	0.262232	0.208537
0.270915	0.581638	0.227778	0.21844
0.304544	0.461111	0.192851	0.151127
0.23992	0.439311	0.224777	0.202225
0.29778	0.556804	0.208018	0.279163
0.273128	0.455556	0.252701	0.216382
0.282897	0.469075	0.272392	0.246018
0.417702	0.430511	0.176558	0.224777
0.240691	0.439556	0.219145	0.251539
0.25772	0.434613	0.233664	0.292288
0.231274	0.339071	0.172848	0.242543
0.178903	0.40204	0.275827	0.223952
0.168691	0.398338	0.199459	0.174359
0.225599	0.387975	0.217803	0.245578
0.261643	0.383615	0.201384	0.277667
0.226623	0.3869	0.235768	0.233263
0.244508	0.409946	0.224983	0.316033
0.288247	0.423099	0.149071	0.245012
0.24901	0.446661	0.137997	0.180876
0.261643	0.55921	0.290859	0.31977
	0.425281	0.221178	0.233598
			0.219216
			0.223952
			0.159087
			0.244508
			0.245012
			0.246018
			0.256098
