# Supplementary material for: Embryonic stem cells maintain high origin activity and slow forks to coordinate replication with cell cycle progression
Source: EMBO Rep. 2024 Jul 25;25(9):6. doi: 10.1038/s44319-024-00207-5 (PMC11387781; doi:10.1038/s44319-024-00207-5)
Supplement: Supplementary file 5 — Source data Fig. 3 [file 44319_2024_207_MOESM5_ESM.zip › EMBOR-2024-58881_SourceDataForFigure3/EMBOR-2024-58881_SourceDataFor3A/EMBOR-2024-58881_SourceDataFor3AFork speed ATRi ES.xlsx]

## Sheet: Sheet1
ES EarlyS	ES LateS	ES ATRi Early S	ES ATRi Late S			ES EarlyS	ES LateS	ES ATRi Early S	ES ATRi Late S
0.251834	0.32705	0.177966	0.140695		Number of values	151	156	206	206
0.225962	0.224614	0.164472	0.124075
0.260941	0.276008	0.196874	0.116411		Minimum	0.1275	0.1417	0.08231	0.07934
0.218104	0.234595	0.197499	0.168834		Maximum	0.3629	0.3799	0.2198	0.1882
0.214775	0.246679	0.142528	0.161087		Range	0.2354	0.2383	0.1375	0.1089
0.283609	0.191848	0.117189	0.127379
0.238521	0.284434	0.155089	0.0918544		Mean	0.2289	0.2241	0.1291	0.1278
0.223063	0.187916	0.182646	0.116299		Std. Deviation	0.03737	0.03777	0.02596	0.0226
0.227341	0.174055	0.155882	0.108624		Std. Error of Mean	0.003041	0.003024	0.001808	0.001574
0.127475	0.271346	0.15559	0.173311
0.156625	0.223607	0.12025	0.144113		Mann Whitney test
0.182954	0.24242	0.171201	0.119383		P value	0.1798		0.9941
0.23863	0.260941	0.105471	0.127379		Exact or approximate P value?	Approximate		Approximate
0.218025	0.212949	0.162766	0.172673		P value summary	ns		ns
0.238776	0.254474	0.122708	0.132278		Significantly different (P < 0.05)?	No		No
0.362907	0.23311	0.0980074	0.118893		One- or two-tailed P value?	Two-tailed		Two-tailed
0.305647	0.220991	0.140325	0.110225		Sum of ranks in column A,B	24298 , 22981		42530 , 42549
0.218661	0.27402	0.202047	0.12239		Mann-Whitney U	10735		21209
0.20687	0.188424	0.0835669	0.13218
0.211558	0.238776	0.116411	0.124389
0.274178	0.292558	0.122496	0.131934
0.218303	0.216225	0.109812	0.105962
0.188654	0.259339	0.111862	0.149463
0.227608	0.233371	0.121057	0.116689
0.218661	0.228408	0.112786	0.0859408
0.233222	0.212867	0.116912	0.115796
0.206576	0.306668	0.144158	0.115515
0.238412	0.223801	0.150458	0.122337
0.273131	0.158388	0.155882	0.156422
0.258367	0.233668	0.104482	0.144203
0.280655	0.263523	0.0876605	0.158196
0.255631	0.275505	0.0942949	0.107483
0.210695	0.227379	0.08434	0.120842
0.280903	0.208041	0.132474	0.135382
0.251834	0.251558	0.10712	0.118948
0.290713	0.25887	0.0920661	0.187243
0.200043	0.318253	0.148548	0.0945698
0.256343	0.192661	0.108385	0.121539
0.283456	0.225616	0.125686	0.104482
0.234558	0.281427	0.137097	0.135238
0.216065	0.261738	0.111862	0.105962
0.245091	0.280129	0.117796	0.0841088
0.26696	0.216185	0.119926	0.109576
0.21429	0.269323	0.146303	0.0907168
0.196232	0.246151	0.121057	0.135382
0.274874	0.19795	0.162487	0.0891007
0.206576	0.256479	0.13055	0.100879
0.20293	0.217666	0.129902	0.11192
0.222712	0.234669	0.137333	0.13055
0.21086	0.207582	0.127328	0.133496
0.25338	0.379921	0.106451	0.0947755
0.25702	0.227799	0.122708	0.148417
0.261539	0.295011	0.125686	0.115796
0.277013	0.274178	0.143481	0.127938
0.195878	0.212827	0.0848004	0.118948
0.189526	0.281119	0.12615	0.137333
0.2102	0.211681	0.140925	0.141247
0.215098	0.265786	0.136718	0.147264
0.224382	0.303052	0.118948	0.122708
0.208333	0.214492	0.109753	0.137729
0.283731	0.233222	0.139908	0.119383
0.237537	0.233668	0.179492	0.175676
0.256106	0.254303	0.119763	0.154754
0.263325	0.171644	0.161485	0.12692
0.261672	0.25173	0.113074	0.132474
0.20687	0.255835	0.102538	0.0799957
0.24242	0.217307	0.106024	0.0900706
0.209372	0.228825	0.136955	0.127938
0.266992	0.265001	0.11376	0.119275
0.223801	0.243848	0.122549	0.0942949
0.230112	0.216667	0.1305	0.115796
0.233482	0.210818	0.0939502	0.152897
0.248083	0.218661	0.106451	0.118842
0.249722	0.231428	0.124857	0.167599
0.226385	0.242563	0.177272	0.116188
0.187685	0.276134	0.15149	0.140556
0.167705	0.19239	0.117189	0.130947
0.218025	0.194231	0.12651	0.113931
0.191168	0.198781	0.137899	0.152003
0.167757	0.23311	0.0879562	0.13218
0.205565	0.235886	0.098338	0.188211
0.278544	0.252247	0.167173	0.11529
0.217666	0.212459	0.12651	0.125841
0.195878	0.179747	0.123813	0.14051
0.221775	0.253996	0.130947	0.0870661
0.25	0.265132	0.133305	0.108624
0.205015	0.21874	0.124232	0.154921
0.21874	0.24037	0.116411	0.158401
0.280655	0.223607	0.172973	0.126305
0.205692	0.195878	0.124232	0.125841
0.271314	0.17658	0.118948	0.15149
0.226423	0.173305	0.129902	0.135937
0.209248	0.186013	0.119383	0.0980074
0.240442	0.208375	0.15149	0.1305
0.195656	0.226423	0.140325	0.114443
0.196674	0.201944	0.151319	0.0973429
0.21086	0.22554	0.125841	0.158565
0.199391	0.233668	0.158032	0.130599
0.284434	0.188424	0.0989302	0.124075
0.263951	0.21086	0.0969421	0.115121
0.250139	0.192074	0.0996492	0.129902
0.241415	0.221775	0.119926	0.121539
0.263852	0.218661	0.101903	0.156422
0.248677	0.171037	0.166355	0.144832
0.205818	0.195656	0.146702	0.130599
0.262798	0.160943	0.137097	0.125686
0.168583	0.21874	0.137191	0.132572
0.217506	0.188239	0.115515	0.136194
0.171796	0.176777	0.136385	0.141143
0.203656	0.180758	0.109576	0.169333
0.229507	0.209704	0.142892	0.112556
0.248118	0.221501	0.128899	0.145903
0.172653	0.171796	0.137097	0.13865
0.171644	0.167964	0.144113	0.140556
0.257694	0.206324	0.11602	0.165769
0.236364	0.179892	0.105471	0.123341
0.216707	0.199391	0.10712	0.112209
0.160078	0.203315	0.086121	0.128596
0.208708	0.211681	0.0837996	0.122549
0.139754	0.203186	0.135118	0.113131
0.208375	0.220164	0.103734	0.116299
0.247101	0.147255	0.117631	0.115515
0.231578	0.25702	0.219772	0.152003
0.192074	0.2136	0.120842	0.125511
0.183759	0.195301	0.14881	0.15559
0.312528	0.179892	0.109888	0.124389
0.262368	0.225501	0.10657	0.132868
0.183523	0.141667	0.118181	0.127684
0.294186	0.206239	0.0911451	0.08434
0.191848	0.199391	0.126484	0.144697
0.229621	0.268128	0.139024	0.11602
0.274178	0.193335	0.102031	0.10639
0.174105	0.23311	0.146702	0.126099
0.229469	0.194231	0.123971	0.0864678
0.253859	0.212459	0.116188	0.10639
0.185826	0.189526	0.164314	0.100104
0.162286	0.199391	0.0900706	0.141293
0.227951	0.179215	0.159786	0.0866178
0.215098	0.141667	0.146303	0.150502
0.256343	0.185639	0.115347	0.12548
0.193021	0.24199	0.109989	0.120412
0.237171	0.20586	0.123236	0.107483
0.267739	0.280284	0.151704	0.130201
0.298288	0.253654	0.125065	0.106451
0.221422	0.191848	0.118017	0.126047
0.166771	0.214492	0.18229	0.0980074
0.191938	0.181525	0.122549	0.136718
0.277545	0.2102	0.133499	0.139908
0.204294	0.187268	0.119926	0.11998
0.225847	0.220637	0.11602	0.133499
0.290713	0.252247	0.147011	0.130151
	0.172502	0.112844	0.104482
	0.214775	0.116912	0.109576
	0.2102	0.165612	0.100879
	0.236364	0.105471	0.129902
	0.230074	0.139211	0.122549
		0.12915	0.103734
		0.134613	0.1145
		0.10152	0.0961353
		0.111222	0.132278
		0.11376	0.136385
		0.10473	0.145056
		0.117355	0.134081
		0.159504	0.124857
		0.151233	0.135813
		0.185956	0.129902
		0.0823149	0.128747
		0.130151	0.162287
		0.0947755	0.152003
		0.196015	0.114704
		0.136955	0.109812
		0.124125	0.145992
		0.152046	0.0996492
		0.0903584	0.115347
		0.0936734	0.103921
		0.158892	0.114896
		0.172409	0.168872
		0.122972	0.15294
		0.10712	0.178349
		0.139211	0.172973
		0.16868	0.137097
		0.0991268	0.153279
		0.132131	0.158032
		0.131145	0.101903
		0.132131	0.144697
		0.0999094	0.125841
		0.142756	0.0844169
		0.139211	0.097009
		0.147891	0.184062
		0.129752	0.166238
		0.0945698	0.116689
		0.131145	0.127938
		0.145413	0.079344
		0.098404	0.131491
		0.138087	0.143843
		0.188211	0.138603
		0.165886	0.0993883
		0.12651	0.140325
		0.114896	0.130996
		0.115121	0.153913
		0.113131	0.166082
		0.126099	0.0969421
		0.14166	0.147891
		0.103734	0.162287
		0.145056	0.12025
		0.0840316	0.129902
