# Supplementary material for: Embryonic stem cells maintain high origin activity and slow forks to coordinate replication with cell cycle progression
Source: EMBO Rep. 2024 Jul 25;25(9):6. doi: 10.1038/s44319-024-00207-5 (PMC11387781; doi:10.1038/s44319-024-00207-5)
Supplement: Supplementary file 5 — Source data Fig. 3 [file 44319_2024_207_MOESM5_ESM.zip › EMBOR-2024-58881_SourceDataForFigure3/EMBOR-2024-58881_SourceDataFor3B/EMBOR-2024-58881_SourceDataFor3BFork speed nuc.xlsx]

## Sheet: Sheet1
MEF con	MEF nuc	ES con	ES nuc			MEF con	MEF nuc	ES con	ES nuc
0.751422	0.47462	0.305901	0.483672		Number of values	153	151	157	154
0.384613	0.411361	0.225752	0.516833
0.647878	0.552317	0.292279	0.415599		Minimum	0.238	0.2779	0.1559	0.3071
0.516239	0.42388	0.24385	0.459201		Maximum	0.7514	0.6508	0.5198	0.6865
0.560401	0.389593	0.246945	0.426147		Range	0.5134	0.3729	0.3639	0.3794
0.557973	0.427242	0.328193	0.425427
0.545935	0.534255	0.248947	0.491429		Mean	0.4618	0.4923	0.2825	0.4789
0.730452	0.547537	0.256232	0.38745		Std. Deviation	0.1165	0.06604	0.04828	0.06803
0.495896	0.497337	0.196717	0.469267		Std. Error of Mean	0.009416	0.005374	0.003853	0.005482
0.325423	0.456554	0.314423	0.314469
0.283349	0.485841	0.223934	0.353637		Mann Whitney test
0.263702	0.451795	0.227299	0.404308		P value	0.0294		<1E-15
0.492853	0.418401	0.300166	0.401008		Exact or approximate P value?	Approximate		Approximate
0.432677	0.489195	0.333227	0.471781		P value summary	*		****
0.42042	0.365975	0.273489	0.557056		Significantly different (P < 0.05)?	Yes		Yes
0.529643	0.497923	0.241261	0.48776		One- or two-tailed P value?	Two-tailed		Two-tailed
0.323939	0.519931	0.262147	0.435201		Sum of ranks in column A,B	21663 , 24698		12682 , 35834
0.409654	0.47462	0.206496	0.507682		Mann-Whitney U	9882		279
0.458628	0.411361	0.225688	0.446823
0.582706	0.552317	0.327124	0.422119
0.491429	0.42388	0.263924	0.38948
0.364015	0.389593	0.288912	0.439474
0.311764	0.427242	0.299192	0.444759
0.286628	0.534255	0.365736	0.391537
0.532256	0.547537	0.417213	0.371323
0.459487	0.497337	0.280604	0.530056
0.432474	0.456554	0.244389	0.454759
0.275669	0.485841	0.319033	0.384043
0.334975	0.451795	0.255089	0.376323
0.287849	0.418401	0.299192	0.475204
0.301913	0.489195	0.332481	0.498422
0.370732	0.365975	0.308231	0.470665
0.518272	0.497923	0.291027	0.528732
0.524879	0.519931	0.353389	0.461137
0.475204	0.440802	0.251457	0.494746
0.498715	0.566415	0.218855	0.487461
0.467927	0.432373	0.278567	0.385068
0.521082	0.586378	0.295014	0.533899
0.571343	0.529339	0.298018	0.47144
0.259853	0.473388	0.244389	0.492053
0.545587	0.45089	0.265304	0.450501
0.547537	0.471905	0.372265	0.478817
0.608547	0.51861	0.254057	0.454245
0.443576	0.558339	0.228069	0.46467
0.425702	0.467927	0.28617	0.406469
0.456138	0.593901	0.307092	0.437877
0.437877	0.491281	0.291478	0.407653
0.324299	0.441166	0.286628	0.47732
0.666498	0.514993	0.24373	0.502856
0.326632	0.449722	0.272633	0.401662
0.301089	0.498246	0.254401	0.499329
0.497923	0.415318	0.237418	0.37953
0.391798	0.606865	0.270698	0.525546
0.516239	0.489195	0.238032	0.465894
0.491281	0.558391	0.331822	0.540856
0.362527	0.577343	0.212902	0.447476
0.495896	0.39654	0.307425	0.50178
0.422776	0.418785	0.205645	0.561052
0.475604	0.539396	0.222166	0.480734
0.352934	0.401408	0.155882	0.451634
0.423121	0.474405	0.252211	0.39008
0.439209	0.497806	0.275828	0.588045
0.43751	0.497454	0.254917	0.445186
0.67104	0.604695	0.355408	0.543791
0.488688	0.552634	0.354256	0.448552
0.652124	0.592498	0.26237	0.412991
0.369904	0.297282	0.237848	0.620394
0.512121	0.575037	0.229601	0.561209
0.439209	0.374806	0.297626	0.487131
0.454888	0.531075	0.317887	0.514879
0.565408	0.583307	0.519763	0.413698
0.526878	0.537498	0.307235	0.470588
0.622637	0.48337	0.315951	0.401262
0.552317	0.425564	0.291027	0.599383
0.541396	0.516211	0.270104	0.599895
0.40344	0.590275	0.166482	0.470293
0.648351	0.524657	0.335455	0.526463
0.609554	0.549268	0.247535	0.470448
0.560584	0.546256	0.232131	0.405462
0.512691	0.502129	0.33019	0.482069
0.442818	0.517228	0.293625	0.670147
0.287239	0.500293	0.272847	0.385561
0.253251	0.419725	0.261199	0.470665
0.31419	0.537525	0.277517	0.581301
0.344729	0.554534	0.30842	0.452958
0.302348	0.615822	0.283607	0.385561
0.283143	0.52499	0.258332	0.516154
0.306568	0.567033	0.288254	0.368322
0.660114	0.581577	0.281954	0.459487
0.614897	0.536791	0.383815	0.319947
0.543549	0.545266	0.379568	0.536981
0.684207	0.481007	0.335237	0.447867
0.415951	0.536763	0.359778	0.462118
0.59655	0.45601	0.30571	0.372265
0.561339	0.482916	0.301477	0.394546
0.525574	0.343711	0.288659	0.499125
0.467771	0.516154	0.287798	0.521306
0.604212	0.545855	0.271075	0.531954
0.634394	0.650756	0.225493	0.528898
0.34806	0.479274	0.335063	0.307092
0.331822	0.415318	0.266128	0.470882
0.311436	0.490209	0.249884	0.649701
0.2782	0.558339	0.237048	0.490358
0.33784	0.500293	0.312372	0.499446
0.43024	0.487131	0.268314	0.539044
0.558757	0.547937	0.277043	0.512833
0.551815	0.43801	0.292628	0.596918
0.479639	0.625492	0.285198	0.538095
0.328193	0.478054	0.233885	0.343499
0.467427	0.470882	0.346925	0.432609
0.517285	0.474835	0.227299	0.68653
0.2782	0.521866	0.24653	0.508458
0.434563	0.431832	0.275404	0.602372
0.248947	0.580169	0.194853	0.461643
0.586179	0.599968	0.251457	0.457161
0.56269	0.521726	0.276092	0.4479
0.394213	0.435871	0.229282	0.478328
0.352313	0.485781	0.313492	0.529643
0.394657	0.578556	0.370023	0.459487
0.540451	0.471285	0.309224	0.535483
0.604212	0.497571	0.258614	0.512833
0.276674	0.488927	0.285403	0.493416
0.517482	0.395397	0.277885	0.530442
0.353306	0.474743	0.336628	0.53316
0.54863	0.277885	0.278986	0.428028
0.596575	0.45681	0.349442	0.520437
0.569577	0.499066	0.326498	0.492142
0.473511	0.443543	0.218655	0.492764
0.515701	0.546256	0.21644	0.438043
0.638066	0.630237	0.304273	0.48773
0.538746	0.563753	0.24289	0.488688
0.476125	0.432474	0.292529	0.438909
0.499563	0.518018	0.324254	0.381602
0.567856	0.488777	0.352187	0.454085
0.471688	0.541423	0.312746	0.488777
0.238032	0.517256	0.296791	0.59114
0.292628	0.418959	0.298996	0.557056
0.351275	0.382137	0.307235	0.427482
0.460852	0.451505	0.266128	0.503755
0.352064	0.507567	0.270212	0.491429
0.339221	0.446071	0.281072	0.566286
0.507682	0.485359	0.282109	0.52499
0.512121	0.392133	0.205787	0.56711
0.445809	0.470882	0.337191	0.509978
0.381411	0.476064	0.29738	0.500964
0.334234	0.490835	0.21812	0.567856
0.36848	0.535047	0.320813	0.498246
0.55049	0.575393	0.304273	0.502391
0.582104	0.406864	0.269833	0.495896
0.605371	0.488777	0.280292	0.568473
0.578354	0.495454	0.250759	0.499446
0.435201		0.265028	0.495454
0.568859		0.265688	0.528235
		0.335585	0.577874
		0.288861
		0.27086
		0.323759
