# Supplementary material for: Embryonic stem cells maintain high origin activity and slow forks to coordinate replication with cell cycle progression
Source: EMBO Rep. 2024 Jul 25;25(9):6. doi: 10.1038/s44319-024-00207-5 (PMC11387781; doi:10.1038/s44319-024-00207-5)
Supplement: Supplementary file 5 — Source data Fig. 3 [file 44319_2024_207_MOESM5_ESM.zip › EMBOR-2024-58881_SourceDataForFigure3/EMBOR-2024-58881_SourceDataFor3E/EMBOR-2024-58881_SourceDataFor3EAsymmtry n3.xlsx]

## Sheet: Sheet1
ES										nuc E	nuc L
		E	L		nuc E	nuc L				vs.	vs.
		12.963	12		13.4615	53.7037				ES E	ES L
		11.1111	9.80392		13.7255	53.8462			Unpaired t test
		13.5593	11.4754		10.9375	58.1818			P value	0.8941	1.05638e-05
									P value summary	ns	****
	Mean	12.54	11.09		12.71	55.24			Significantly different (P < 0.05)?	No	Yes
	Std. Deviation	1.277	1.147		1.539	2.545			One- or two-tailed P value?	Two-tailed	Two-tailed
	Std. Error of Mean	0.7371	0.6621		0.8886	1.47			t, df	t=0.1418, df=4	t=27.39, df=4
MEF										MEF nuc E	MEF nuc L
		E	L		nuc E	nuc L				vs.	vs.
		26.7857	18		15.3846	41.1765				E	L
		28.8462	19.6721		15.0685	33.871			Unpaired t test
		32.2581	22		16.129	32.1429			P value	0.0011	0.0062
									P value summary	**	**
	Mean	29.3	19.89		15.53	35.73			Significantly different (P < 0.05)?	Yes	Yes
	Std. Deviation	2.764	2.009		0.5445	4.795			One- or two-tailed P value?	Two-tailed	Two-tailed
	Std. Error of Mean	1.596	1.16		0.3144	2.769			t, df	t=8.466, df=4	t=5.277, df=4
