# Supplementary material for: Embryonic stem cells maintain high origin activity and slow forks to coordinate replication with cell cycle progression
Source: EMBO Rep. 2024 Jul 25;25(9):6. doi: 10.1038/s44319-024-00207-5 (PMC11387781; doi:10.1038/s44319-024-00207-5)
Supplement: Supplementary file 5 — Source data Fig. 3 [file 44319_2024_207_MOESM5_ESM.zip › EMBOR-2024-58881_SourceDataForFigure3/EMBOR-2024-58881_SourceDataFor3E/EMBOR-2024-58881_SourceDataFor3EAsymmtry MEF nuc E.xlsx]

## Sheet: represent
Left fork	Right fork		L/R or R/L 1≦		n	52		asymmetry %
			3.87351		1.3≦	8		15.3846
18.4503	19.4688		3.31295
			2.4181
34.6043	32.8285		2.37023
			2.33951
35.4154	14.646		2.08972
			2.03198
40.265	19.8157		1.56205
			1.23692
20.0356	24.5021		1.22916
			1.22675
30.2779	27.5565		1.22293		"Explanation for culumn D: For each DNA fiber regions presenting CldU-IdU-CldU pattern, CldU stained regions on both sides (right and left, arbitarily determined) were measured (columns A and B) and ratios of (longer fiber)/(shorter fiber) are shown, such that the values are 1 or larger. These values are then sorted based on the value. "
			1.21268
42.7398	20.4524		1.21094
			1.1559
38.7537	40.666		1.14849
			1.13923
33.6872	37.2421		1.1279
			1.12643
36.8347	39.5699		1.11421
			1.10553
23.8579	29.3251		1.10312
			1.10161
36.9402	35.9609		1.09881
			1.09876
40.9245	42.1434		1.09855
			1.0952
20.2851	25.091		1.09314
			1.09184
13.2867	16.1125		1.09171
			1.08834
45.5765	40.9047		1.08437
			1.08431
33.0256	29.9384		1.08278
			1.0818
33.8841	36.689		1.07912
			1.07426
43.1178	39.2405		1.06699
			1.0565
40.4821	40.2045		1.05526
			1.0552
33.0256	30.0628		1.05409
			1.05184
25.7358	23.7898		1.04934
			1.04667
34.6441	8.94387		1.03476
			1.03463
35.581	32.4882		1.02978
			1.02723
34.6336	33.9056		1.02665
			1.02147
34.1892	37.3248		1.0069
29.6224	24.4623
27.0214	8.15631
33.5085	35.3603
39.86	45.7789
31.6406	28.0526
21.6471	21.0852
42.8005	37.028
41.3005	39.9129
35.9745	29.3251
17.6595	19.1494
28.6251	44.7139
36.2642	37.5199
45.917	42.0548
35.5617	15.2005
42.4006	40.5101
28.4831	12.017
27.4917	25.476
27.633	24.2558
36.9402	33.9418
27.3808	29.6894
28.9086	30.542
29.0751	26.5978
49.675	45.0933
25.8365	29.103
26.889	28.283
24.5021	22.9638

## Sheet: biological replicate 1
Left fork	Right fork		L/R or R/L 1≦		n	73		asymmetry %
33.6917	33.8815		2.0889		1.3≦	11		15.0685
			2.00479
18.1563	28.5121		1.8348
			1.74174
19.6932	18.8654		1.72224
			1.72029
21.2103	20.0312		1.68573
			1.57037
30.6647	26.3081		1.53728
			1.53082
22.0177	22.2804		1.45839
			1.20592		"Explanation for culumn D: For each DNA fiber regions presenting CldU-IdU-CldU pattern, CldU stained regions on both sides (right and left, arbitarily determined) were measured (columns A and B) and ratios of (longer fiber)/(shorter fiber) are shown, such that the values are 1 or larger. These values are then sorted based on the value. "
30.4401	28.8863		1.17723
			1.1656
28.423	25.1782		1.15639
			1.1543
20.0312	23.5813		1.15208
			1.1469
23.5624	23.4096		1.1445
			1.12887
24.0325	25.502		1.12295
			1.1164
20.0386	18.9993		1.11271
			1.10848
22.731	22.7179		1.09963
			1.09653
26.7857	23.2051		1.09632
			1.08643
30.8393	26.6685		1.08381
			1.08101
20.5676	22.0921		1.07657
			1.07533
30.0406	27.904		1.07533
			1.07412
28.117	26.3647		1.07407
			1.07171
21.3015	20.3269		1.06646
			1.06259
24.5847	22.4205		1.06115
			1.06106
26.6965	26.4438		1.05944
			1.05886
32.0024	31.9791		1.05728
			1.0547
28.9945	26.9633		1.05379
			1.05258
28.9688	32.3409		1.05119
			1.0499
30.8792	20.087		1.04795
			1.04593
29.4994	31.7215		1.04558
			1.04433
25.9542	29.9012		1.04388
			1.0379
15.4486	15.3031		1.03188
			1.03183
27.904	27.904		1.03043
			1.02399
24.7299	26.24		1.02146
			1.0202
29.1996	32.7897		1.0192
			1.01639
28.402	31.1377		1.01193
			1.00955
22.3939	21.3295		1.00951
			1.00653
33.3893	31.7215		1.00563
			1.00456
36.1973	33.3177		1.00454
			1.00103
30.7618	31.698		1.00073
			1.00058
37.2413	22.0921		1
35.5875	17.7513
36.058	33.6452
11.7463	21.5521
23.8471	22.7999
24.3439	23.7735
25.9786	24.1871
27.5881	26.0403
25.7073	26.5255
28.1183	28.6582
21.8152	22.8097
9.17619	15.9825
21.9838	25.1604
24.9162	22.6588
27.7485	27.8745
21.8647	10.4671
25.537	24.748
28.4859	27.4458
24.1871	16.5848
16.2945	13.512
24.4265	25.6769
16.7103	28.7465
24.9581	26.9799
23.6445	27.1178
25.1782	23.8142
26.769	17.4867
26.7857	29.0305
27.3096	27.8612
24.6029	25.1308
25.4141	22.9271
20.0535	22.3138
24.0573	24.0325
24.4265	24.0325
19.5412	20.4074
23.7954	22.3939
17.1034	29.4561
23.8948	23.7864

## Sheet: biological replicate 2
Left fork	Right fork		L/R or R/L 1≦		n	62		asymmetry %
22.1758	23.1925		2.99752		1.3≦	10		16.129
			2.11537
20.0782	23.2618		2.03883
			1.96685
31.2301	26.59		1.86359
			1.69165
22.5015	19.4602		1.54101
			1.5324
31.4983	15.4492		1.43941
			1.36065
22.7615	22.5019		1.23687
			1.20389		"Explanation for culumn D: For each DNA fiber regions presenting CldU-IdU-CldU pattern, CldU stained regions on both sides (right and left, arbitarily determined) were measured (columns A and B) and ratios of (longer fiber)/(shorter fiber) are shown, such that the values are 1 or larger. These values are then sorted based on the value. "
29.4976	26.1086		1.19729
			1.19304
24.6773	35.5209		1.17451
			1.16726
24.7099	18.1605		1.16456
			1.15856
30.9192	25.6828		1.15628
			1.1516
26.8631	27.45		1.15073
			1.14896
22.2978	21.4615		1.14543
			1.13729
15.1177	17.016		1.13061
			1.1298
22.8963	26.2262		1.12557
			1.12216
11.9163	23.4376		1.11589
			1.11489
31.3497	34.1411		1.1094
			1.1089
29.9955	33.0448		1.10166
			1.09832
28.8952	18.8561		1.09063
			1.08904
28.3722	26.2378		1.08135
			1.06259
26.3786	25.9043		1.06229
			1.05996
25.761	21.5928		1.05055
			1.04585
29.0008	28.9397		1.04259
			1.03897
19.1423	19.9576		1.03702
			1.03438
31.6207	35.4835		1.03409
			1.0335
23.8766	23.9556		1.02985
			1.02518
28.9341	25.5917		1.02282
			1.02185
20.2539	20.1503		1.01831
			1.01281
30.5051	26.5094		1.01154
			1.01023
22.8744	20.4988		1.01002
			1.00788
22.8744	23.3964		1.00613
			1.00514
29.73	30.726		1.00331
			1.00211
24.6626	25.5035
21.8005	21.5797
21.3604	18.2996
29.5943	26.676
29.1172	28.8896
28.2201	32.4983
30.6171	32.5243
31.1901	10.4053
22.0228	21.8042
21.2867	18.7171
19.3369	16.6044
10.4169	22.0356
23.8394	27.3906
26.6457	25.9912
30.3092	29.4306
23.4531	24.8593
27.696	34.2565
15.9112	26.9163
25.6796	23.5457
30.3636	27.3818
30.5328	30.1468
21.5928	20.5537
32.4686	31.3895
26.5913	25.642
29.9673	27.2846
20.8106	32.0694
28.9452	34.656
27.7178	27.5489
28.7667	15.4362
34.9612	32.902
26.4517	29.4908
