# Supplementary material for: Embryonic stem cells maintain high origin activity and slow forks to coordinate replication with cell cycle progression
Source: EMBO Rep. 2024 Jul 25;25(9):6. doi: 10.1038/s44319-024-00207-5 (PMC11387781; doi:10.1038/s44319-024-00207-5)
Supplement: Supplementary file 5 — Source data Fig. 3 [file 44319_2024_207_MOESM5_ESM.zip › EMBOR-2024-58881_SourceDataForFigure3/EMBOR-2024-58881_SourceDataFor3E/EMBOR-2024-58881_SourceDataFor3EAsymmtry ES nuc L.xlsx]

## Sheet: represent
Left fork	Right fork		L/R or R/L 1≦		n	54		asymmetry %
			3.57801		1.3≦	29		53.7037
31.8638	14.4859		3.25682
			2.98049
25.0258	31.9902		2.97683
			2.56576
25.6375	27.4908		2.378
			2.33588
24.2261	15.4562		2.22748
			2.19965
11.0321	32.881		2.1873
			2.18032
30.8759	32.3415		2.12648		"Explanation for culumn D: For each DNA fiber regions presenting CldU-IdU-CldU pattern, CldU stained regions on both sides (right and left, arbitarily determined) were measured (columns A and B) and ratios of (longer fiber)/(shorter fiber) are shown, such that the values are 1 or larger. These values are then sorted based on the value. "
			2.09036
30.4548	27.3319		2.08945
			2.06503
24.1193	28.2267		2.05212
			2.01608
22.1882	10.6145		1.89426
			1.89237
22.6276	11.9453		1.87124
			1.78885
24.9224	23.6462		1.77872
			1.77149
14.4859	27.1065		1.5674
			1.48116
27.6139	27.4615		1.47271
			1.40121
26.6319	39.221		1.33125
			1.31527
24.5899	11.2781		1.29399
			1.28535
26.2165	11.9858		1.27829
			1.26031
23.7959	21.4785		1.23307
			1.21968
17.9675	21.1376		1.17644
			1.17595
10.0522	22.391		1.17029
			1.13914
31.8638	24.2261		1.12266
			1.11657
30.9385	34.7335		1.11426
			1.1079
39.7118	19.3516		1.07229
			1.05913
32.3015	31.105		1.05397
			1.04747
26.6137	31.2965		1.04158
			1.04018
26.1611	13.8245		1.03847
			1.03655
12.5837	26.7589		1.02554
			1.02382
23.2955	19.0997		1.00555
21.8584	38.88
16.8262	24.9224
19.6167	26.1147
16.0907	20.6821
14.8164	26.5043
25.9629	26.6258
30.4918	10.2431
22.1882	22.9991
24.2727	12.0396
16.1608	20.3676
8.6915	28.3066
35.7774	27.6489
25.0918	25.6894
11.8337	24.437
26.1953	11.2143
21.3541	17.3179
15.3987	27.2786
29.0619	30.7805
28.7143	13.7425
36.1187	37.6203
22.0869	9.28803
41.1643	11.5048
17.6959	24.7958
30.286	29.1162
30.6252	34.8866
28.4091	25.4432
33.4735	13.0462

## Sheet: Biological replicate 1
Left fork	Right fork		L/R or R/L 1≦		n	52		asymmetry %
21.63	26.9641		3.98283		1.3≦	28		53.8462
			2.92317
31.7211	7.96447		2.87169
			2.85733
30.4945	34.1647		2.42883
			2.18243
38.5904	15.8885		2.16051
			2.14143
30.5092	14.3217		2.13028
			2.09826
18.2731	30.1601		2.0697
			1.9252		"Explanation for culumn D: For each DNA fiber regions presenting CldU-IdU-CldU pattern, CldU stained regions on both sides (right and left, arbitarily determined) were measured (columns A and B) and ratios of (longer fiber)/(shorter fiber) are shown, such that the values are 1 or larger. These values are then sorted based on the value. "
16.689	26.366		1.88704
			1.87187
34.7997	30.6052		1.86263
			1.79901
15.6947	32.4834		1.79554
			1.77393
24.1081	38.3225		1.73381
			1.65516
16.3381	30.8306		1.65052
			1.62689
26.0809	14.5254		1.60083
			1.58961
21.8926	19.6425		1.58627
			1.57984
16.7228	20.0341		1.37841
			1.33873
29.5126	15.7664		1.28784
			1.28415
22.2573	20.6728		1.24661
			1.19801
15.7689	30.3583		1.19293
			1.19017
30.596	28.8031		1.17689
			1.14992
23.6734	20.587		1.14762
			1.13705
39.4854	42.0048		1.13253
			1.12035
23.3481	13.1618		1.11455
			1.09592
26.4517	16.2591		1.07664
			1.06381
31.163	27.1545		1.06225
			1.05862
30.3517	16.8713		1.03632
			1.02079
31.2301	32.3643		1.01698
			1.00688
9.71309	21.1981		1.00339
			1.00318
26.676	26.8594
25.7438	25.2194
26.2148	35.0945
25.0834	15.1546
13.7744	29.7598
12.4386	35.7197
21.0223	21.0892
27.2388	24.0512
13.3922	28.6784
22.3843	13.9829
28.1901	16.2591
43.2637	15.1413
26.7663	26.676
18.1671	23.3964
9.51634	27.8178
31.0232	30.5051
13.8531	29.0674
36.3918	26.4013
18.7343	22.297
23.3964	12.5609
19.3681	17.673
24.7409	29.1172
28.1243	26.5671
18.5529	14.4476
14.9325	23.687
19.7976	23.6172

## Sheet: Biological replicate 2
Left fork	Right fork		L/R or R/L 1≦		n	55		asymmetry %
14.4949	25.0078		2.59275		1.3≦	32		58.1818
			2.29745
24.344	17.8655		2.24036
			2.1147
25.9742	21.9862		2.07172
			2.02827
27.7018	15.6691		2.01656
			2.00245
13.488	19.0855		1.99566
			1.92354
18.4136	13.1005		1.90867
			1.89468		"Explanation for culumn D: For each DNA fiber regions presenting CldU-IdU-CldU pattern, CldU stained regions on both sides (right and left, arbitarily determined) were measured (columns A and B) and ratios of (longer fiber)/(shorter fiber) are shown, such that the values are 1 or larger. These values are then sorted based on the value. "
27.4493	25.2816		1.80698
			1.76793
10.7665	21.8374		1.72529
			1.68789
28.1729	31.6551		1.67652
			1.66987
22.9587	26.5913		1.65396
			1.57573
22.484	27.1248		1.57244
			1.55977
17.3605	28.9897		1.53172
			1.4965
28.5363	24.4594		1.45121
			1.43004
18.5269	26.0839		1.415
			1.4079
24.001	31.4151		1.40556
			1.36263
27.4493	32.2646		1.32378
			1.30891
28.3779	18.1937		1.20726
			1.2064
17.9442	25.6608		1.18139
			1.17543
22.297	20.6553		1.16668
			1.15822
11.2348	23.7583		1.1236
			1.10614
17.7638	29.9834		1.09813
			1.08956
20.3728	21.1178		1.08574
			1.08465
15.5116	29.3896		1.0831
			1.08125
17.9442	26.0407		1.07948
			1.06642
14.5337	13.235		1.06561
			1.0591
16.4559	29.7354		1.04623
			1.04385
24.088	26.1271		1.04035
			1.03657
25.205	16.8427		1.00468
29.7895	14.9271
16.1498	15.4362
28.7331	26.9641
16.8044	28.1729
23.0427	17.4068
14.644	23.0268
11.9299	27.4082
22.5269	27.1959
18.1671	28.6265
26.7663	25.642
23.8394	22.3547
27.9434	13.488
33.4985	16.6117
30.8306	28.5138
14.4671	27.828
19.5006	21.5704
28.9897	12.9397
27.0713	16.3676
11.4759	21.9037
11.6982	30.3304
25.6357	12.8021
22.1594	14.4671
23.2652	25.1986
19.9576	18.3171
25.4086	26.9103
18.7536	18.8414
15.6973	16.3307
