# Supplementary material for: Embryonic stem cells maintain high origin activity and slow forks to coordinate replication with cell cycle progression
Source: EMBO Rep. 2024 Jul 25;25(9):6. doi: 10.1038/s44319-024-00207-5 (PMC11387781; doi:10.1038/s44319-024-00207-5)
Supplement: Supplementary file 5 — Source data Fig. 3 [file 44319_2024_207_MOESM5_ESM.zip › EMBOR-2024-58881_SourceDataForFigure3/EMBOR-2024-58881_SourceDataFor3E/EMBOR-2024-58881_SourceDataFor3EAsymmtry ES nuc E.xlsx]

## Sheet: represent
Left fork	Right fork		L/R or R/L 1≦		n	52		asymmetry %
			2.7465		1.3≦	7		13.4615
22.8406	19.3205		2.52808
			2.23607
21.9248	23.7959		1.88317
			1.7945
17.3179	19.3516		1.68472
			1.621
20.7751	22.5347		1.21923
			1.20958
22.9323	22.1007		1.1822
			1.17646
29.4798	25.058		1.169		"Explanation for culumn D: For each DNA fiber regions presenting CldU-IdU-CldU pattern, CldU stained regions on both sides (right and left, arbitarily determined) were measured (columns A and B) and ratios of (longer fiber)/(shorter fiber) are shown, such that the values are 1 or larger. These values are then sorted based on the value. "
			1.16212
17.8322	18.1818		1.15922
			1.15458
19.4182	21.5014		1.15141
			1.12522
32.2465	27.748		1.12472
			1.12214
33.6381	32.5653		1.12162
			1.11893
30.9124	30.3486		1.11743
			1.11132
21.2746	23.0727		1.11036
			1.10728
16.5944	31.25		1.10499
			1.10116
16.7782	13.8711		1.08678
			1.08534
13.8245	16.1608		1.0847
			1.08452
21.5984	19.4348		1.07864
			1.07768
18.9895	21.3579		1.07525
			1.04817
26.6137	29.5509		1.04759
			1.04604
18.8872	17.0927		1.04494
			1.04219
30.0224	29.4689		1.03909
			1.03763
30.1993	30.8968		1.03294
			1.0231
21.5085	11.9858		1.02262
			1.02023
24.8511	14.7509		1.02001
			1.0196
24.6947	23.6325		1.01878
			1.01858
35.7955	31.8992		1.0155
			1.00637
24.4054	27.4615		1.00418
26.486	10.4767
29.1743	25.1673
17.0549	16.7204
25.4099	28.4318
19.7642	22.8194
26.4373	25.9131
16.5944	20.2324
25.5176	26.7468
23.9244	25.0258
23.7348	25.7945
20.1043	20.2324
18.4375	21.229
27.7072	17.0927
23.4267	21.2746
27.9797	25.9629
24.5899	22.8689
22.1299	21.2973
27.8641	27.748
13.7425	30.7291
25.0065	23.8704
30.1939	28.9717
15.7151	16.0706
18.3233	19.7642
16.4773	18.4812
23.1843	23.5436
26.5287	9.65909

## Sheet: Biological replicate 1
Left fork	Right fork		L/R or R/L 1≦		n	51		asymmetry %
34.147	38.3959		2.64105		1.3≦	7		13.7255
			2.53222
20.0983	19.7956		2.44234
			2.24004
21.3226	22.7775		1.91647
			1.87227
21.6412	25.6702		1.74805
			1.28286
24.9579	23.0933		1.18618
			1.18397
21.6244	22.27		1.16692
			1.16366		"Explanation for culumn D: For each DNA fiber regions presenting CldU-IdU-CldU pattern, CldU stained regions on both sides (right and left, arbitarily determined) were measured (columns A and B) and ratios of (longer fiber)/(shorter fiber) are shown, such that the values are 1 or larger. These values are then sorted based on the value. "
28.9911	26.1163		1.15144
			1.148
25.1681	27.1215		1.12443
			1.1213
25.0541	23.6556		1.11008
			1.10945
29.5223	27.0489		1.1075
			1.10114
27.8459	10.9967		1.10039
			1.09144
30.2785	31.0295		1.08612
			1.08496
11.7592	10.4871		1.08404
			1.08074
33.9546	18.1356		1.07762
			1.07403
9.64471	23.5556		1.07302
			1.07252
27.6913	27.5053		1.06823
			1.06679
19.1974	21.1246		1.06599
			1.0646
25.3035	23.5594		1.06387
			1.05912
23.6466	24.0694		1.0573
			1.05213
20.253	19.2495		1.04521
			1.04299
23.2414	21.4214		1.04022
			1.03251
19.3801	16.3687		1.03243
			1.02985
31.9056	24.8707		1.0269
			1.0248
25.2079	27.9178		1.01805
			1.01788
32.744	30.6939		1.01529
			1.01426
18.0763	19.2309		1.00676
27.2033	27.5912
31.0621	28.9619
28.0211	32.6983
27.5489	26.6835
24.0161	21.6467
26.7438	27.6131
28.3779	26.1779
22.9798	25.3038
17.4206	20.2718
20.9963	22.3819
28.0441	24.3555
19.0665	8.51167
20.1623	21.0739
25.2385	26.3236
21.4864	8.13558
25.697	24.1377
33.2064	30.9466
23.687	23.267
31.1126	16.2343
31.2146	35.8345
23.8394	13.6377
24.974	22.9938
14.1122	14.6797
15.0774	15.483
15.9138	15.0513

## Sheet: Biological replicate 2
Left fork	Right fork		L/R or R/L 1≦		n	64		asymmetry %
32.902	27.3318		2.16535		1.3≦	7		10.9375
			1.8878
29.4252	32.99		1.60746
			1.60714
24.0479	15.2789		1.57393
			1.51652
22.2537	21.3905		1.37674
			1.22218
29.8651	26.4273		1.21757
			1.20655
28.3722	30.663		1.2038
			1.20274		"Explanation for culumn D: For each DNA fiber regions presenting CldU-IdU-CldU pattern, CldU stained regions on both sides (right and left, arbitarily determined) were measured (columns A and B) and ratios of (longer fiber)/(shorter fiber) are shown, such that the values are 1 or larger. These values are then sorted based on the value. "
26.5974	32.3842		1.20033
			1.17827
23.286	24.2612		1.16982
			1.1458
27.828	25.6357		1.13008
			1.12954
24.2413	25.3325		1.12115
			1.11925
28.7107	30.2826		1.11906
			1.1177
17.5174	15.6537		1.11762
			1.11405
29.4634	31.6551		1.09711
			1.09557
28.7163	29.1669		1.09328
			1.08708
31.5328	31.163		1.08552
			1.08538
20.2539	30.7155		1.08386
			1.0832
24.7213	26.1579		1.08074
			1.07494
24.6365	27.828		1.07439
			1.06176
23.2929	25.2816		1.05811
			1.05604
32.6761	33.2089		1.05475
			1.05124
21.8005	20.0542		1.0498
			1.04669
18.1671	17.6856		1.04598
			1.04501
24.9159	24.8188		1.04188
			1.04035
22.0721	26.976		1.03807
			1.03667
27.1248	27.2846		1.02935
			1.02722
23.1543	25.8795		1.02654
			1.02574
31.4612	26.1579		1.02305
			1.02182
28.5363	29.2936		1.02101
			1.02037
28.4968	24.8707		1.01876
			1.0163
34.5163	31.4612		1.01569
			1.01242
25.3579	28.25		1.01187
			1.01158
23.5404	21.7191		1.00589
			1.00391
26.3297	26.9043
26.3236	28.5138
23.8664	21.83
24.4463	25.3769
21.83	22.1012
23.3274	24.4001
26.5974	29.1393
15.7664	25.3388
18.0337	17.6274
19.3681	20.0782
21.2928	21.7265
18.6136	19.7631
22.6125	22.8744
15.2473	15.6947
24.4792	23.286
14.7317	27.8106
28.2699	29.8543
22.4482	21.4469
26.0345	29.1393
34.0561	21.1863
23.6326	28.5138
19.5851	16.742
21.5214	22.0753
19.6651	20.0782
23.3274	23.765
21.247	25.5035
24.6365	29.0286
23.7549	25.535
13.8444	19.0602
23.5148	10.8596
20.934	23.3964
20.2539	19.2931
