# Supplementary material for: Embryonic stem cells maintain high origin activity and slow forks to coordinate replication with cell cycle progression
Source: EMBO Rep. 2024 Jul 25;25(9):6. doi: 10.1038/s44319-024-00207-5 (PMC11387781; doi:10.1038/s44319-024-00207-5)
Supplement: Supplementary file 5 — Source data Fig. 3 [file 44319_2024_207_MOESM5_ESM.zip › EMBOR-2024-58881_SourceDataForFigure3/EMBOR-2024-58881_SourceDataFor3E/EMBOR-2024-58881_SourceDataFor3EAsymmtry MEF nuc L.xlsx]

## Sheet: represent
Left fork	Right fork		L/R or R/L 1≦		n	51		asymmetry %
			3.32756		1.3≦	21		41.1765
44.5248	40.0266		2.95383
			2.7221
24.7327	38.5565		2.15218
			2.10374
15.1925	13.7193		1.96825
			1.82094
19.8157	23.9597		1.81415
			1.72851
28.7609	25.476		1.71798
			1.7088
9.94871	27.0814		1.70529		"Explanation for culumn D: For each DNA fiber regions presenting CldU-IdU-CldU pattern, CldU stained regions on both sides (right and left, arbitarily determined) were measured (columns A and B) and ratios of (longer fiber)/(shorter fiber) are shown, such that the values are 1 or larger. These values are then sorted based on the value. "
			1.67187
39.8763	23.3839		1.65508
			1.64666
21.2003	17.8877		1.55892
			1.53412
19.402	19.107		1.3852
			1.37751
30.6243	14.557		1.32977
			1.30739
38.7537	22.4204		1.26593
			1.251
11.9765	10.5963		1.22942
			1.20913
45.3731	42.9584		1.18519
			1.16629
32.6451	15.1684		1.15749
			1.13348
10.8834	10.4731		1.13025
			1.13001
31.5995	30.4702		1.12894
			1.1273
34.4822	18.9364		1.12188
			1.114
15.3914	17.0898		1.11238
			1.11035
33.7257	42.6942		1.10738
			1.09635
33.1629	34.3774		1.09093
			1.07904
20.0679	18.0143		1.05856
			1.05621
30.6772	26.3033		1.0533
			1.03917
31.3314	27.6418		1.03759
			1.03706
37.9413	23.0414		1.03662
			1.03186
18.0143	30.7828		1.02114
			1.01544
43.4626	26.2601
21.474	36.8919
23.6427	14.1415
12.4839	13.6867
11.7646	34.7505
40.5101	38.2692
44.9166	24.759
43.7714	42.4197
20.634	27.4385
14.9529	16.3126
32.2249	9.68424
16.4019	12.5455
42.1126	33.6631
11.002	21.6546
41.0196	44.2616
17.0993	19.2761
23.4877	36.0331
19.8974	24.4623
10.8385	12.5455
29.9709	31.0975
30.5341	34.2556
28.1392	27.5565
19.2761	26.7013
29.7781	41.0196
29.6224	28.1233
33.5629	37.9264

## Sheet: biological replicate 1
Left fork	Right fork		L/R or R/L 1≦		n	62		asymmetry %
31.1342	27.0586		2.45714		1.3≦	21		33.871
			2.42405
22.8652	24.3194		2.38809
			2.30476
28.6803	25.7421		2.21297
			2.15535
20.484	16.4221		2.01557
			1.89134
32.9916	20.7013		1.84139
			1.83448
13.154	26.5128		1.82655
			1.74984		"Explanation for culumn D: For each DNA fiber regions presenting CldU-IdU-CldU pattern, CldU stained regions on both sides (right and left, arbitarily determined) were measured (columns A and B) and ratios of (longer fiber)/(shorter fiber) are shown, such that the values are 1 or larger. These values are then sorted based on the value. "
18.0326	28.6751		1.69122
			1.66043
26.9315	26.4565		1.59369
			1.59018
30.2188	13.1115		1.50066
			1.48315
23.1794	21.5123		1.42802
			1.36522
16.6589	20.358		1.34205
			1.24734
18.2811	20.4093		1.22949
			1.22599
25.233	31.0238		1.22205
			1.19188
25.6201	26.4734		1.18439
			1.18111
23.9158	20.2754		1.17955
			1.16701
21.8016	20.9449		1.15062
			1.14265
25.3994	14.5153		1.13684
			1.13425
22.5201	23.3812		1.12645
			1.12295
17.6248	19.4838		1.11641
			1.11414
20.336	22.6275		1.11268
			1.11124
24.4265	24.0107		1.10548
			1.10142
22.9726	9.3493		1.08995
			1.0775
29.4134	33.4384		1.07387
			1.07373
30.1199	28.0479		1.0636
			1.05752
25.6012	27.904		1.05318
			1.04529
33.7828	28.3442		1.0409
			1.0399
26.2172	10.9783		1.03824
			1.03331
34.9734	35.5697		1.01795
			1.01731
24.9581	27.4893		1.01705
			1.0139
37.9552	26.5789		1.01252
			1.00784
33.4205	28.2176		1.00328
			1.0017
29.0716	19.3725
29.9212	30.337
28.6738	28.58
18.6667	21.3295
29.1485	33.0616
28.2176	12.751
17.833	30.1595
34.0659	38.3736
28.6582	27.2111
23.2533	31.2071
20.8432	23.1617
19.6705	26.8546
33.4785	34.9947
28.1964	14.9082
33.8914	13.9813
22.4139	10.3992
26.0875	27.5881
29.3029	29.2532
30.0716	20.2754
34.3016	35.6702
24.9581	28.0266
14.6686	24.3561
28.1501	22.9612
21.5028	11.7724
28.217	28.5701
26.6867	22.5945
33.0999	35.5403
21.0833	24.6044
28.4348	28.2136
18.1078	33.3436
27.6408	15.0674

## Sheet: biological replicate 2
Left fork	Right fork		L/R or R/L 1≦		n	56		asymmetry %
32.0456	19.42		2.72989		1.3≦	18		32.1429
			2.07387
37.6144	38.8731		2.03694
			2.01829
23.4822	21.9807		2.00809
			1.99176
26.1579	31.1488		1.82758
			1.8099
33.6495	20.5616		1.72884
			1.6704
30.3384	31.8503		1.65014
			1.63653		"Explanation for culumn D: For each DNA fiber regions presenting CldU-IdU-CldU pattern, CldU stained regions on both sides (right and left, arbitarily determined) were measured (columns A and B) and ratios of (longer fiber)/(shorter fiber) are shown, such that the values are 1 or larger. These values are then sorted based on the value. "
33.9069	18.5529		1.63551
			1.6091
27.1025	23.6513		1.56287
			1.55045
21.4318	12.8304		1.45122
			1.37487
33.2234	31.0089		1.27263
			1.23675
20.9283	28.7737		1.23372
			1.21291
30.9972	15.4362		1.1954
			1.1908
30.5368	15.3315		1.15201
			1.14732
23.6019	24.2413		1.14592
			1.14386
18.5269	17.2582		1.12866
			1.10115
25.4086	24.1081		1.0979
			1.09497
28.9341	28.4912		1.08312
			1.08168
28.9452	27.2964		1.08062
			1.0767
27.5638	32.9498		1.07351
			1.07141
15.2076	24.8723		1.06831
			1.06041
36.8839	37.3664		1.05395
			1.05078
25.3928	25.6561		1.04983
			1.04813
22.885	29.1241		1.03845
			1.03644
24.6365	27.8062		1.03346
			1.02709
31.5838	31.1022		1.01868
			1.01555
31.3446	33.7487		1.01548
			1.01308
26.6049	26.441		1.0124
			1.01037
26.0978	16.6987		1.0062
			1.00435
18.1671	17.4944
24.2827	19.6343
25.1491	21.9862
15.271	31.1061
13.2015	23.8934
22.1957	18.2996
30.6473	26.7121
29.4471	17.0328
30.5051	29.9458
22.7421	22.841
21.6542	19.6651
24.0362	21.9514
27.828	28.1729
12.9522	14.2201
17.7275	19.2011
24.0479	8.80912
23.286	24.4067
38.5904	33.4985
25.8421	27.1545
25.761	31.782
26.1579	18.0248
19.3369	17.8768
14.2201	29.4908
31.4766	20.3015
15.9744	32.2409
21.7479	20.1254
31.7972	32.9558
17.0233	27.3922
