# Supplementary material for: Embryonic stem cells maintain high origin activity and slow forks to coordinate replication with cell cycle progression
Source: EMBO Rep. 2024 Jul 25;25(9):6. doi: 10.1038/s44319-024-00207-5 (PMC11387781; doi:10.1038/s44319-024-00207-5)
Supplement: Supplementary file 5 — Source data Fig. 3 [file 44319_2024_207_MOESM5_ESM.zip › EMBOR-2024-58881_SourceDataForFigure3/EMBOR-2024-58881_SourceDataFor3D/EMBOR-2024-58881_SourceDataFor3DpRad17 ES nuc.xlsx]

## Sheet: Sheet1
DAPI	PCNA	pRad17
923578	1.0701e+06	522801
935504	782424	671177
967379	733749	588962
973156	489945	352396
1.02007e+06	571289	529178
1.03363e+06	442981	369819
1.11394e+06	1.30103e+06	459758
1.11647e+06	1.01279e+06	421278
1.13514e+06	936065	530013
1.13651e+06	630206	687241
1.14502e+06	638940	606037
1.17334e+06	708169	485536
1.17856e+06	1.07397e+06	330422
1.19052e+06	1.38314e+06	537378
1.19072e+06	404116	305977
1.19959e+06	540779	419985
1.20432e+06	753750	528560
1.20985e+06	1.35382e+06	407813
1.21247e+06	744172	448765
1.21709e+06	729070	439657
1.22252e+06	402840	530484
1.22595e+06	507056	279365
1.23026e+06	358146	763964
1.23704e+06	1.05922e+06	346406
1.23752e+06	545102	617617
1.23886e+06	719844	355745
1.24368e+06	602242	319654
1.24562e+06	1.53998e+06	369012
1.25472e+06	677535	500080
1.26407e+06	706428	504036
1.26869e+06	936698	285478
1.27243e+06	1.04336e+06	291357
1.27683e+06	1.22233e+06	1.0278e+06
1.28056e+06	844552	297190
1.28358e+06	486012	352828
1.29115e+06	761300	392226
1.30595e+06	248336	483951
1.30707e+06	671106	668841
1.30887e+06	600376	536656
1.31084e+06	249304	586242
1.31324e+06	1.58122e+06	467471
1.31589e+06	1.0159e+06	391359
1.32471e+06	950459	309254
1.32552e+06	1.20932e+06	420204
1.33594e+06	601964	999744
1.34484e+06	1.18243e+06	868055
1.35726e+06	1.49189e+06	1.04714e+06
1.36384e+06	1.31269e+06	525525
1.36509e+06	815233	571455
1.37791e+06	1.09377e+06	710439
1.3832e+06	593549	710331
1.38398e+06	2.38109e+06	816303
1.3853e+06	2.63344e+06	478859
1.39168e+06	1.38744e+06	362306
1.41466e+06	1.03403e+06	512464
1.41571e+06	1.16751e+06	459602
1.41801e+06	1.3497e+06	337835
1.41887e+06	1.40411e+06	466989
1.42962e+06	1.9458e+06	406744
1.43361e+06	436204	599766
1.43941e+06	488341	376891
1.43999e+06	375138	729101
1.4416e+06	1.83454e+06	541160
1.44409e+06	1.86348e+06	498519
1.44643e+06	821133	451714
1.45137e+06	999576	506945
1.45176e+06	1.17999e+06	354288
1.45345e+06	1.59996e+06	384782
1.46058e+06	2.01155e+06	446705
1.46215e+06	689804	1.24836e+06
1.4677e+06	1.21337e+06	449377
1.46775e+06	1.36609e+06	423381
1.4689e+06	1.42352e+06	435818
1.4699e+06	1.35307e+06	499070
1.47651e+06	1.40682e+06	488111
1.4804e+06	1.27128e+06	464723
1.48056e+06	1.41864e+06	458214
1.48232e+06	1.11225e+06	556609
1.48688e+06	225230	508613
1.49057e+06	1.3768e+06	517330
1.49601e+06	1.47351e+06	867433
1.49788e+06	1.19437e+06	436973
1.49794e+06	2.15508e+06	647999
1.50203e+06	1.07143e+06	835727
1.5051e+06	208529	679716
1.50637e+06	746986	353955
1.51533e+06	1.41613e+06	372675
1.51635e+06	782596	428539
1.52008e+06	1.50955e+06	502377
1.52727e+06	955853	486688
1.53373e+06	1.21605e+06	602228
1.53616e+06	638925	628758
1.54759e+06	1.42861e+06	495448
1.5581e+06	715975	570131
1.56118e+06	983676	579952
1.56174e+06	319590	571205
1.57075e+06	1.46937e+06	830304
1.5747e+06	282655	775769
1.57855e+06	1.80778e+06	670841
1.57857e+06	1.47654e+06	929707
1.5828e+06	777777	685011
1.58504e+06	1.20106e+06	734019
1.58536e+06	1.27861e+06	671147
1.59542e+06	781180	566286
1.60479e+06	805620	912518
1.61792e+06	872364	516510
1.61999e+06	1.02421e+06	562414
1.62313e+06	1.2482e+06	662316
1.62785e+06	1.33994e+06	1.64567e+06
1.62927e+06	2.41491e+06	803760
1.63115e+06	848284	572161
1.63207e+06	687944	808746
1.63341e+06	702360	486505
1.63473e+06	941270	403014
1.63964e+06	1.26135e+06	833078
1.64102e+06	1.07259e+06	533994
1.65063e+06	1.50644e+06	664388
1.65127e+06	956556	990234
1.65452e+06	437220	803996
1.65711e+06	942596	740198
1.6596e+06	1.72331e+06	606845
1.65995e+06	1.00994e+06	606448
1.66162e+06	683760	345121
1.66502e+06	990802	390539
1.67512e+06	1.2307e+06	746120
1.6828e+06	1.44603e+06	644429
1.68467e+06	943870	591988
1.71752e+06	841700	451162
1.71756e+06	1.41641e+06	703822
1.72128e+06	1.77773e+06	567228
1.72189e+06	1.01708e+06	683016
1.72588e+06	1.07084e+06	388586
1.72962e+06	1.17655e+06	918931
1.73529e+06	1.35553e+06	1.07817e+06
1.74479e+06	1.05855e+06	757219
1.75578e+06	1.31534e+06	638326
1.76175e+06	1.40935e+06	658151
1.76526e+06	1.3023e+06	728630
1.76644e+06	1.67156e+06	604025
1.76816e+06	1.13555e+06	549585
1.77525e+06	1.31489e+06	815450
1.78166e+06	1.36545e+06	498580
1.79871e+06	1.19662e+06	520995
1.80473e+06	2.05751e+06	628626
1.80617e+06	1.7367e+06	588386
1.80632e+06	2.54198e+06	871048
1.80874e+06	286789	947160
1.81152e+06	1.77181e+06	1.03687e+06
1.81278e+06	1.86095e+06	789491
1.83388e+06	1.34181e+06	544884
1.83856e+06	954997	649804
1.83969e+06	1.76446e+06	508795
1.84372e+06	1.14327e+06	484911
1.84654e+06	1.22898e+06	586864
1.858e+06	822662	580279
1.85972e+06	1.59724e+06	510265
1.86252e+06	1.56762e+06	490178
1.86568e+06	1.70368e+06	796305
1.87593e+06	1.09945e+06	586944
1.87669e+06	1.01206e+06	601965
1.88125e+06	1.63959e+06	669986
1.89499e+06	1.77179e+06	505317
1.89624e+06	1.08614e+06	639254
1.89912e+06	508459	1.35387e+06
1.90006e+06	1.76643e+06	570386
1.90038e+06	888401	581267
1.90539e+06	2.92044e+06	817989
1.90756e+06	426227	772059
1.91518e+06	911686	589012
1.93223e+06	1.46455e+06	506361
1.93494e+06	859003	473892
1.93708e+06	1.33567e+06	697504
1.94034e+06	1.94942e+06	476427
1.9418e+06	1.44755e+06	653109
1.94261e+06	1.73286e+06	961507
1.94403e+06	909567	855130
1.9444e+06	1.96617e+06	805692
1.94519e+06	1.62338e+06	1.15299e+06
1.95331e+06	1.5404e+06	522101
1.95339e+06	1.24516e+06	568827
1.95959e+06	2.36761e+06	668723
1.95981e+06	1.87337e+06	562284
1.96123e+06	926817	788697
1.96389e+06	1.0223e+06	612375
1.96937e+06	682043	497049
1.97205e+06	1.19869e+06	920938
1.97291e+06	1.2449e+06	557706
1.97557e+06	1.70212e+06	567359
1.97759e+06	1.10047e+06	630051
1.97881e+06	888719	795337
1.97901e+06	427805	861794
1.98052e+06	870736	1.05003e+06
1.98841e+06	993737	564103
1.9917e+06	808045	566497
1.99305e+06	1.14564e+06	477153
2.00282e+06	1.12661e+06	633710
2.0037e+06	1.67483e+06	1.25787e+06
2.01345e+06	1.29816e+06	709567
2.01468e+06	1.2635e+06	574767
2.01613e+06	884465	700402
2.01746e+06	562015	942750
2.01989e+06	1.40862e+06	626604
2.02157e+06	1.08749e+06	747331
2.02204e+06	362456	641674
2.0247e+06	1.34514e+06	601244
2.0375e+06	905424	520458
2.05217e+06	1.05476e+06	469435
2.05262e+06	686984	508693
2.06492e+06	1.08741e+06	481356
2.07043e+06	768640	759577
2.07181e+06	1.90182e+06	1.92341e+06
2.08253e+06	1.42825e+06	659146
2.08968e+06	713306	654890
2.09435e+06	850795	451813
2.1069e+06	1.08525e+06	748377
2.11237e+06	1.32533e+06	469732
2.11933e+06	833383	1.00673e+06
2.12102e+06	1.12013e+06	959513
2.12259e+06	1.19571e+06	724078
2.12799e+06	981263	777601
2.15045e+06	1.27656e+06	617312
2.15897e+06	1.95386e+06	1.17426e+06
2.16942e+06	752550	465926
2.16953e+06	1.01453e+06	457655
2.17232e+06	720169	759938
2.17798e+06	2.99787e+06	593927
2.178e+06	1.10473e+06	675671
2.18047e+06	1.41907e+06	683779
2.18715e+06	1.25739e+06	751991
2.19715e+06	475748	564379
2.19946e+06	930948	790758
2.20074e+06	483419	614205
2.20447e+06	1.32267e+06	822917
2.2068e+06	2.09364e+06	888083
2.20853e+06	585723	784152
2.21971e+06	1.53896e+06	886061
2.22349e+06	538508	810839
2.22528e+06	1.51378e+06	812021
2.22946e+06	549147	631112
2.23672e+06	1.05259e+06	835278
2.23948e+06	1.90087e+06	648689
2.24034e+06	2.33167e+06	615851
2.24096e+06	1.31542e+06	920268
2.24196e+06	1.36661e+06	514036
2.24385e+06	1.60046e+06	1.52157e+06
2.24849e+06	1.43178e+06	667383
2.24885e+06	1.3736e+06	725355
2.25337e+06	1.34017e+06	1.19982e+06
2.2552e+06	1.07234e+06	593125
2.25687e+06	739096	566319
2.26174e+06	1.28088e+06	624752
2.26507e+06	958943	650741
2.27235e+06	552157	1.08489e+06
2.27735e+06	1.44068e+06	592874
2.2812e+06	274308	879433
2.28281e+06	2.40202e+06	1.37423e+06
2.28441e+06	2.29948e+06	636069
2.28981e+06	1.59269e+06	719547
2.29279e+06	1.43442e+06	984322
2.2942e+06	1.32186e+06	863631
2.29647e+06	823089	627791
2.30137e+06	1.09999e+06	646149
2.3088e+06	1.72295e+06	1.02918e+06
2.31081e+06	1.91298e+06	1.19016e+06
2.31261e+06	1.6514e+06	867035
2.31659e+06	1.62585e+06	784631
2.32076e+06	1.37879e+06	1.06342e+06
2.32097e+06	831580	626463
2.32463e+06	1.45473e+06	620018
2.32804e+06	1.51988e+06	729812
2.33048e+06	1.22151e+06	731761
2.33218e+06	992365	705433
2.33323e+06	1.74337e+06	557270
2.33721e+06	1.9154e+06	883135
2.3385e+06	306934	619968
2.35386e+06	1.08789e+06	694061
2.35436e+06	1.41062e+06	872024
2.35536e+06	265170	631197
2.35662e+06	1.38954e+06	693332
2.35936e+06	905912	962537
2.3601e+06	1.2595e+06	792011
2.37231e+06	1.1982e+06	702939
2.3758e+06	1.51714e+06	1.50531e+06
2.37598e+06	1.06004e+06	623360
2.38866e+06	957309	609219
2.3897e+06	1.67985e+06	793090
2.39697e+06	989049	698237
2.39734e+06	478083	587559
2.4e+06	1.26403e+06	671019
2.40896e+06	1.32314e+06	745322
2.41013e+06	1.08691e+06	725990
2.41154e+06	868339	539745
2.42071e+06	1.14385e+06	669250
2.42314e+06	1.28168e+06	832533
2.42406e+06	1.48044e+06	640599
2.42581e+06	965037	561970
2.42682e+06	2.86812e+06	1.05727e+06
2.42736e+06	285914	741663
2.43925e+06	901209	657332
2.44185e+06	956758	612823
2.46404e+06	779647	552194
2.46996e+06	1.07571e+06	1.04139e+06
2.47421e+06	916044	968246
2.47822e+06	858047	699929
2.48276e+06	1.46687e+06	1.10879e+06
2.48591e+06	654124	787839
2.50406e+06	704211	1.01996e+06
2.5062e+06	1.30904e+06	681193
2.50701e+06	1.1508e+06	631557
2.51267e+06	1.50243e+06	798536
2.51574e+06	1.52049e+06	1.45872e+06
2.51726e+06	1.66731e+06	1.08006e+06
2.52025e+06	1.35161e+06	1.35006e+06
2.52375e+06	357394	695918
2.52418e+06	635376	756379
2.52531e+06	566990	697663
2.5301e+06	942879	739893
2.53908e+06	760706	524288
2.53965e+06	1.36629e+06	1.18893e+06
2.54155e+06	766753	661145
2.55541e+06	616226	788978
2.56212e+06	835698	506457
2.56314e+06	1.14969e+06	818470
2.56771e+06	533035	663647
2.57148e+06	809338	746646
2.58474e+06	1.14453e+06	598697
2.58837e+06	1.03552e+06	690637
2.60542e+06	2.5399e+06	1.27699e+06
2.61064e+06	936802	796130
2.6163e+06	1.44531e+06	687623
2.63731e+06	886022	816620
2.63877e+06	1.08731e+06	588321
2.64714e+06	1.11794e+06	1.27041e+06
2.65472e+06	2.3728e+06	1.27208e+06
2.66143e+06	597791	1.06765e+06
2.69647e+06	702467	711501
2.70724e+06	865284	814847
2.7074e+06	349383	1.27523e+06
2.71182e+06	384344	721707
2.71652e+06	1.19226e+06	806053
2.72744e+06	1.00575e+06	959421
2.73711e+06	1.14242e+06	584191
2.74436e+06	950343	1.31408e+06
2.75692e+06	1.29192e+06	674526
2.7692e+06	600668	873309
2.77987e+06	670296	802660
2.79964e+06	1.30172e+06	675393
2.80834e+06	1.34603e+06	933591
2.81501e+06	328382	650696
2.81959e+06	905708	1.06952e+06
2.82803e+06	866295	882568
2.83434e+06	877007	862396
2.85706e+06	1.0608e+06	1.0036e+06
2.86346e+06	847210	1.06607e+06
2.87014e+06	951808	1.03984e+06
2.89777e+06	462351	903705
2.89852e+06	1.3913e+06	1.40989e+06
2.90104e+06	2.8352e+06	1.37723e+06
2.91217e+06	997131	713835
2.91724e+06	1.71641e+06	1.02379e+06
2.92699e+06	619232	560406
2.93143e+06	1.24465e+06	759889
2.9366e+06	1.40046e+06	1.11686e+06
2.97072e+06	561388	727945
2.97551e+06	1.09351e+06	994940
2.97609e+06	1.1261e+06	864819
2.98351e+06	874783	941567
2.98875e+06	492037	935366
3.04546e+06	1.32303e+06	1.52229e+06
3.0522e+06	1.62178e+06	1.0024e+06
3.06759e+06	1.17172e+06	871697
3.11563e+06	1.11173e+06	725083
3.12428e+06	2.43829e+06	1.4654e+06
3.12455e+06	478472	1.16997e+06
3.1414e+06	1.14731e+06	847052
3.15605e+06	1.69184e+06	1.79643e+06
3.19746e+06	1.58596e+06	836720
3.29803e+06	1.84391e+06	1.52551e+06
3.359e+06	825904	1.25414e+06
3.41529e+06	1.19544e+06	911595
3.4213e+06	4.472e+06	1.75613e+06
3.47225e+06	2.52785e+06	1.25964e+06
3.73594e+06	3.78399e+06	1.90299e+06
4.25496e+06	2.38668e+06	1.19004e+06
900687	13949	495433
980448	66074.1	711521
990519	52479.6	538608
997933	145298	420051
1.03919e+06	137458	350196
1.06233e+06	82300	449306
1.06653e+06	156996	826318
1.09786e+06	97491.3	382842
1.11342e+06	58002.7	512570
1.1302e+06	53273.9	427482
1.19139e+06	171960	452235
1.21465e+06	23840.1	467720
1.22202e+06	22012	372731
1.24106e+06	82665.6	464538
1.26754e+06	16366	807763
1.26971e+06	21729.8	388887
1.29504e+06	73898.7	672648
1.30682e+06	26859.9	341559
1.30934e+06	27927.7	477252
1.37195e+06	36638.8	469567
1.38207e+06	79072.6	296086
1.38818e+06	45629.3	399307
1.40338e+06	61039.8	439151
1.41904e+06	41396.2	449515
1.48019e+06	58457.1	501617
1.482e+06	25507.9	289533
1.49143e+06	45960.3	487897
1.50138e+06	43576.1	542324
1.5126e+06	60285	767162
1.5513e+06	52503.8	630051
1.56507e+06	186286	603966
1.67921e+06	120166	573903
1.6866e+06	199070	477023
1.78726e+06	187433	1.00979e+06
1.80469e+06	27023	951771
1.8918e+06	143177	756400
1.97479e+06	27805.8	733974
2.02127e+06	34053.5	890806
2.02982e+06	32941.6	721348
2.04435e+06	45462.3	911156
2.1114e+06	142456	1.36001e+06
2.17213e+06	51569.8	1.02571e+06
2.20682e+06	84049.7	842647
2.23273e+06	108617	742278
2.31862e+06	56128	1.37175e+06
2.34926e+06	28822.8	2.36247e+06
2.36719e+06	91992.9	1.10389e+06
2.44794e+06	48646.9	526304
2.45345e+06	134551	1.05457e+06
2.45735e+06	64471.6	693530
2.45874e+06	43361.4	867387
2.46877e+06	21666	1.74931e+06
2.5071e+06	38219.3	1.26364e+06
2.52922e+06	32389	1.11769e+06
2.64121e+06	88842.9	784665
2.64952e+06	99920.4	1.53581e+06
2.65054e+06	46546.5	946441
2.65427e+06	180008	1.48684e+06
2.67252e+06	65419.4	1.36425e+06
2.72025e+06	55093.4	1.15538e+06
2.84574e+06	53903.9	1.18584e+06
2.84885e+06	41684.1	687405
2.86374e+06	47923.6	1.24932e+06
2.91375e+06	37175.9	935792
2.91516e+06	61347.2	1.37467e+06
2.92315e+06	104614	706074
2.93156e+06	65185	960246
2.9326e+06	139616	1.4805e+06
2.93548e+06	42992.1	946360
2.9666e+06	82912.1	1.43373e+06
2.96799e+06	145028	1.0788e+06
2.99856e+06	107176	1.94048e+06
3.00586e+06	68111.5	855568
3.05427e+06	65054.6	1.0447e+06
3.06387e+06	65014.6	1.04326e+06
3.1997e+06	160968	2.07136e+06
3.26642e+06	86492.7	1.49257e+06
3.27063e+06	144092	1.5067e+06
3.27457e+06	139899	971667
3.29858e+06	66176.9	1.95732e+06
3.35063e+06	189620	1.3501e+06
5.02444e+06	112793	1.65029e+06
