# Supplementary material for: Embryonic stem cells maintain high origin activity and slow forks to coordinate replication with cell cycle progression
Source: EMBO Rep. 2024 Jul 25;25(9):6. doi: 10.1038/s44319-024-00207-5 (PMC11387781; doi:10.1038/s44319-024-00207-5)
Supplement: Supplementary file 5 — Source data Fig. 3 [file 44319_2024_207_MOESM5_ESM.zip › EMBOR-2024-58881_SourceDataForFigure3/EMBOR-2024-58881_SourceDataFor3D/EMBOR-2024-58881_SourceDataFor3DpRad17 MEF con.xlsx]

## Sheet: Sheet1
DAPI	PCNA	pRad17
1.21767e+06	991802	925621
1.28544e+06	1.64215e+06	901212
1.30461e+06	3.58939e+06	1.20108e+06
1.30988e+06	486095	581962
1.31594e+06	1.52527e+06	568790
1.39604e+06	227889	640904
1.41818e+06	1.50465e+06	1.27579e+06
1.45267e+06	363610	637093
1.4564e+06	3.32332e+06	846101
1.48673e+06	1.7421e+06	797851
1.49325e+06	510750	609230
1.49561e+06	1.89827e+06	797239
1.5113e+06	1.45837e+06	874226
1.51775e+06	460060	729162
1.54686e+06	1.54044e+06	686294
1.55717e+06	1.93545e+06	758880
1.56462e+06	293289	801016
1.57542e+06	1.2185e+06	1.13462e+06
1.59036e+06	2.83642e+06	578245
1.59511e+06	745671	700735
1.60234e+06	1.08752e+06	903946
1.62848e+06	270644	813133
1.62913e+06	2.46781e+06	991251
1.64161e+06	541962	627749
1.64755e+06	786873	833817
1.65736e+06	1.70478e+06	854634
1.66255e+06	368639	855798
1.66425e+06	228325	768228
1.6672e+06	487548	1.11969e+06
1.67266e+06	213712	612477
1.68177e+06	521627	1.02777e+06
1.68827e+06	2.93719e+06	733230
1.69335e+06	238097	1.24789e+06
1.69502e+06	212163	757610
1.69682e+06	604581	528872
1.7013e+06	800829	639790
1.70254e+06	347539	598937
1.72844e+06	377568	872307
1.73167e+06	423908	757357
1.735e+06	1.37725e+06	1.05477e+06
1.73876e+06	293892	782908
1.75948e+06	1.97357e+06	871576
1.76121e+06	241308	1.47056e+06
1.78353e+06	550176	989658
1.78612e+06	2.79302e+06	1.2617e+06
1.80084e+06	3.13746e+06	826580
1.80524e+06	395229	663676
1.80811e+06	4.60537e+06	1.15969e+06
1.8129e+06	2.03858e+06	866089
1.83036e+06	239153	848670
1.8501e+06	2.50998e+06	825852
1.85714e+06	3.62414e+06	1.4122e+06
1.87309e+06	1.77529e+06	820035
1.88261e+06	252997	532744
1.88565e+06	1.80622e+06	1.00334e+06
1.9023e+06	3.48885e+06	1.00713e+06
1.91159e+06	554324	1.13269e+06
1.91671e+06	236653	1.02965e+06
1.9212e+06	2.81657e+06	915337
1.92625e+06	1.02973e+06	616353
1.93746e+06	1.087e+06	1.16983e+06
1.94558e+06	2.85793e+06	933163
1.96337e+06	541386	659291
1.97723e+06	349281	1.26911e+06
1.98479e+06	3.99228e+06	1.33151e+06
1.9924e+06	4.05585e+06	787311
1.99819e+06	3.3353e+06	821726
1.9983e+06	202693	670675
1.99909e+06	599747	1.22278e+06
2.01751e+06	1.19401e+06	639663
2.01758e+06	3.6562e+06	948291
2.02471e+06	2.59913e+06	1.33732e+06
2.02582e+06	1.89755e+06	821589
2.03084e+06	4.32439e+06	1.12784e+06
2.03428e+06	523027	850741
2.03528e+06	236651	1.20617e+06
2.03677e+06	392268	542351
2.03694e+06	3.91968e+06	1.54902e+06
2.03935e+06	3.54466e+06	952267
2.03981e+06	3.33375e+06	941405
2.04068e+06	4.54813e+06	1.22919e+06
2.04117e+06	291655	870261
2.04429e+06	3.58597e+06	709592
2.06383e+06	2.04718e+06	665026
2.06416e+06	210129	757563
2.08797e+06	601422	951248
2.09104e+06	313724	620460
2.09126e+06	1.96078e+06	965566
2.09699e+06	4.71781e+06	1.11816e+06
2.09962e+06	2.28969e+06	933387
2.11196e+06	3.42007e+06	1.24572e+06
2.11447e+06	209642	478368
2.12259e+06	2.42479e+06	979184
2.14034e+06	312292	695199
2.14661e+06	4.32723e+06	1.45251e+06
2.14843e+06	260660	756932
2.14866e+06	1.00798e+06	831086
2.15266e+06	3.41472e+06	1.03896e+06
2.15313e+06	1.81786e+06	934655
2.16864e+06	3.38548e+06	1.03707e+06
2.17381e+06	1.58609e+06	1.20179e+06
2.17555e+06	229600	1.17463e+06
2.20122e+06	1.50206e+06	926561
2.2257e+06	1.37525e+06	691230
2.22993e+06	218866	1.06449e+06
2.23372e+06	2.99984e+06	884575
2.23533e+06	3.38719e+06	1.05057e+06
2.23688e+06	3.32727e+06	1.54472e+06
2.23782e+06	943846	1.52696e+06
2.24169e+06	1.87828e+06	1.22008e+06
2.25035e+06	335708	644275
2.27782e+06	276881	874571
2.28695e+06	3.19783e+06	1.61464e+06
2.29013e+06	422277	803760
2.30593e+06	3.69253e+06	1.21339e+06
2.30854e+06	311967	971279
2.32084e+06	3.91904e+06	1.34176e+06
2.33166e+06	3.52477e+06	1.08862e+06
2.33245e+06	1.74788e+06	1.13012e+06
2.34007e+06	3.66804e+06	1.33126e+06
2.35418e+06	3.27217e+06	1.10332e+06
2.35801e+06	2.83855e+06	1.08665e+06
2.37037e+06	974284	829765
2.37726e+06	3.70375e+06	916230
2.37861e+06	4.57095e+06	1.96447e+06
2.38426e+06	2.14217e+06	1.1572e+06
2.38722e+06	319472	800906
2.38967e+06	1.87142e+06	828100
2.39214e+06	4.02424e+06	1.07136e+06
2.39935e+06	3.58413e+06	1.21827e+06
2.42666e+06	4.83471e+06	1.3726e+06
2.4337e+06	3.36446e+06	1.15538e+06
2.43677e+06	4.2959e+06	1.55506e+06
2.43698e+06	2.39074e+06	2.02606e+06
2.45027e+06	3.20443e+06	1.75366e+06
2.46236e+06	3.89853e+06	992167
2.46404e+06	2.2548e+06	787152
2.52539e+06	4.05304e+06	1.00146e+06
2.53354e+06	2.25061e+06	1.20378e+06
2.55952e+06	1.64294e+06	1.46242e+06
2.57361e+06	3.67841e+06	1.32196e+06
2.5847e+06	228858	1.02511e+06
2.58861e+06	3.74338e+06	1.10929e+06
2.59957e+06	4.83167e+06	1.0438e+06
2.62035e+06	3.25499e+06	1.33393e+06
2.63679e+06	4.34427e+06	1.19256e+06
2.64169e+06	1.90857e+06	1.50825e+06
2.65493e+06	2.98326e+06	1.16834e+06
2.69496e+06	1.76435e+06	788286
2.6957e+06	3.39059e+06	1.34703e+06
2.69846e+06	330424	1.07824e+06
2.70554e+06	2.81546e+06	2.12983e+06
2.7322e+06	4.46549e+06	1.50323e+06
2.73517e+06	3.10408e+06	1.1762e+06
2.73675e+06	3.91306e+06	1.78386e+06
2.75201e+06	3.98214e+06	1.15489e+06
2.76541e+06	3.77085e+06	1.63711e+06
2.76938e+06	452223	1.02081e+06
2.7825e+06	349928	984920
2.8036e+06	2.92623e+06	756282
2.80748e+06	2.74807e+06	1.80115e+06
2.81301e+06	2.79473e+06	884891
2.81996e+06	311722	1.32498e+06
2.85934e+06	298784	1.66797e+06
2.88399e+06	2.33273e+06	901252
2.88511e+06	324901	1.52653e+06
2.89461e+06	1.81451e+06	864743
2.90865e+06	1.96356e+06	1.12716e+06
2.91197e+06	354839	1.55643e+06
2.9355e+06	2.93535e+06	1.27848e+06
2.93663e+06	4.32537e+06	1.67433e+06
2.95867e+06	3.48545e+06	1.63874e+06
2.95883e+06	200547	1.58754e+06
2.96791e+06	1.50646e+06	1.45525e+06
2.98111e+06	2.44769e+06	1.4869e+06
2.99968e+06	3.15062e+06	1.37168e+06
3.00391e+06	3.05066e+06	1.043e+06
3.01806e+06	1.74864e+06	1.00234e+06
3.02199e+06	3.56398e+06	955949
3.02833e+06	4.35333e+06	1.12481e+06
3.03523e+06	394480	1.35579e+06
3.04588e+06	3.64256e+06	1.31558e+06
3.08155e+06	1.64499e+06	1.08828e+06
3.08486e+06	2.89812e+06	1.29032e+06
3.10584e+06	2.10313e+06	1.5705e+06
3.10741e+06	2.90773e+06	1.12963e+06
3.13623e+06	2.94717e+06	1.09831e+06
3.14863e+06	311133	1.45807e+06
3.15417e+06	273216	1.1269e+06
3.17516e+06	413233	1.3858e+06
3.19501e+06	3.71697e+06	1.31816e+06
3.19644e+06	2.75358e+06	1.52204e+06
3.22927e+06	2.69508e+06	1.51385e+06
3.25013e+06	3.69342e+06	1.0539e+06
3.26209e+06	271040	1.80686e+06
3.27876e+06	3.98941e+06	1.41986e+06
3.28098e+06	1.94486e+06	1.00183e+06
3.29302e+06	3.61835e+06	1.6035e+06
3.30478e+06	2.0893e+06	886736
3.30797e+06	2.99204e+06	1.37165e+06
3.31412e+06	2.77071e+06	1.40423e+06
3.32906e+06	374756	806899
3.3376e+06	3.43745e+06	1.30774e+06
3.33796e+06	4.26238e+06	1.79528e+06
3.34653e+06	334108	1.42942e+06
3.34882e+06	406730	1.56968e+06
3.35527e+06	3.23369e+06	1.57335e+06
3.35558e+06	2.85667e+06	1.67766e+06
3.36528e+06	276856	1.20543e+06
3.38138e+06	1.4673e+06	1.07264e+06
3.40241e+06	549574	1.34139e+06
3.41249e+06	1.58773e+06	2.85049e+06
3.42028e+06	288280	1.17221e+06
3.42464e+06	1.65078e+06	1.34924e+06
3.42686e+06	4.26158e+06	1.47224e+06
3.43677e+06	3.82291e+06	1.27879e+06
3.439e+06	286383	1.18793e+06
3.44591e+06	238100	1.57902e+06
3.46549e+06	3.35553e+06	1.36928e+06
3.46739e+06	3.34407e+06	1.16822e+06
3.471e+06	4.17371e+06	1.08278e+06
3.48918e+06	279804	1.37377e+06
3.50212e+06	3.13614e+06	1.66966e+06
3.51647e+06	5.14384e+06	1.63643e+06
3.52008e+06	519598	1.57949e+06
3.55835e+06	631371	2.13222e+06
3.56019e+06	234201	1.80486e+06
3.57957e+06	410571	1.42984e+06
3.58294e+06	519512	1.50095e+06
3.63106e+06	1.5441e+06	1.59541e+06
3.63683e+06	2.76613e+06	1.64169e+06
3.67466e+06	2.12173e+06	1.75559e+06
3.6901e+06	476459	1.81863e+06
3.70878e+06	1.00569e+06	1.29747e+06
3.72566e+06	527400	1.75539e+06
3.72672e+06	555525	911766
3.73687e+06	748956	1.24813e+06
3.75043e+06	225351	1.61329e+06
3.78004e+06	311766	1.20721e+06
3.79614e+06	5.87225e+06	1.86882e+06
3.81034e+06	3.55874e+06	1.34014e+06
3.81509e+06	3.2492e+06	1.30471e+06
3.81696e+06	304100	1.49425e+06
3.82555e+06	1.71553e+06	1.07837e+06
3.89318e+06	3.15178e+06	1.80712e+06
3.90062e+06	1.74852e+06	2.83452e+06
3.90376e+06	4.96996e+06	2.10681e+06
3.90534e+06	222593	2.4253e+06
3.95137e+06	1.15214e+06	1.47047e+06
3.96762e+06	682408	1.3598e+06
3.97129e+06	1.51151e+06	1.38202e+06
3.99047e+06	973351	2.95898e+06
4.00047e+06	4.12791e+06	1.76189e+06
4.00983e+06	716335	1.66368e+06
4.02688e+06	272818	1.98386e+06
4.05384e+06	3.92168e+06	2.44903e+06
4.07723e+06	378321	1.69172e+06
4.12531e+06	2.57986e+06	1.55698e+06
4.12878e+06	5.19742e+06	1.11421e+06
4.18229e+06	291877	2.17327e+06
4.1928e+06	4.58199e+06	1.50109e+06
4.19985e+06	543419	1.78593e+06
4.23248e+06	348547	1.15675e+06
4.23811e+06	2.17093e+06	1.51641e+06
4.29344e+06	265631	1.88795e+06
4.30182e+06	2.28796e+06	1.49004e+06
4.42033e+06	6.15632e+06	1.31158e+06
4.42293e+06	4.77627e+06	1.80157e+06
4.42793e+06	1.63194e+06	1.21113e+06
4.58259e+06	5.23999e+06	1.80076e+06
4.91597e+06	4.57073e+06	1.70471e+06
4.97685e+06	3.99313e+06	1.99342e+06
1.15077e+06	-66685	293699
1.19181e+06	173028	768788
1.19714e+06	9778.23	439009
1.24809e+06	106011	734379
1.25248e+06	77189.6	523936
1.28561e+06	53502.8	428806
1.29919e+06	41623.3	732450
1.29923e+06	56076.3	855488
1.32784e+06	123743	723282
1.32799e+06	77260.7	377677
1.32992e+06	102974	660533
1.33945e+06	-12931.3	578789
1.3474e+06	99702.6	537935
1.36063e+06	45398.9	712439
1.36573e+06	106084	464795
1.36675e+06	13447.8	642641
1.42174e+06	157560	743971
1.42452e+06	103775	1.04316e+06
1.42577e+06	109046	373333
1.43493e+06	39371.8	485894
1.43693e+06	81900.9	534514
1.4393e+06	166643	752832
1.4479e+06	52316.3	509671
1.45909e+06	42256.6	466542
1.47253e+06	69241.5	494650
1.47483e+06	80242.2	732911
1.48256e+06	140238	477345
1.49552e+06	31817.4	441059
1.50297e+06	106185	539005
1.51212e+06	113774	975172
1.51845e+06	88898.6	526632
1.53843e+06	140444	520650
1.54026e+06	-55073.8	376703
1.54739e+06	144284	873515
1.55562e+06	183875	563179
1.55806e+06	90704.2	616184
1.56777e+06	71988.6	506308
1.58486e+06	135595	1.05236e+06
1.58984e+06	37323.7	680854
1.59079e+06	130024	523425
1.59916e+06	108284	601258
1.6027e+06	105801	523804
1.61189e+06	133772	522662
1.61468e+06	130279	663422
1.62875e+06	166949	892648
1.63384e+06	160723	777010
1.63569e+06	37171.4	676587
1.63776e+06	137153	544986
1.64917e+06	122406	605082
1.67193e+06	175788	1.2724e+06
1.67385e+06	15591.6	626923
1.67743e+06	16118.6	545929
1.67984e+06	108499	663536
1.68171e+06	49237.2	517455
1.69006e+06	161527	947733
1.69527e+06	51958.4	567862
1.7005e+06	194098	555318
1.70104e+06	121185	934911
1.71154e+06	177353	1.16035e+06
1.71184e+06	-56345	474348
1.71927e+06	104049	667567
1.72866e+06	87086.8	459586
1.75322e+06	123665	613614
1.76551e+06	127349	880167
1.77922e+06	80227.2	833021
1.79093e+06	128365	622069
1.7968e+06	169378	740775
1.799e+06	126143	712174
1.80045e+06	139279	631131
1.80162e+06	81825.7	521335
1.80575e+06	84873.8	808506
1.80766e+06	95347.4	656214
1.81987e+06	69191.9	753401
1.84535e+06	100590	1.04832e+06
1.84773e+06	169135	543578
1.84872e+06	97208.2	715651
1.85649e+06	161814	1.09481e+06
1.86118e+06	135797	499038
1.86611e+06	91138.7	675466
1.87325e+06	133743	539719
1.8758e+06	100106	464992
1.87646e+06	169192	633030
1.87932e+06	153370	798975
1.88408e+06	114355	679291
1.88531e+06	95956.2	585161
1.8893e+06	150392	899149
1.89029e+06	171455	1.02765e+06
1.89286e+06	-32101.5	575104
1.89444e+06	27146.7	581279
1.8946e+06	166621	573626
1.90945e+06	131719	748941
1.91736e+06	98571.8	578006
1.91978e+06	63564.3	889424
1.92509e+06	113913	814254
1.9286e+06	186934	1.11344e+06
1.9293e+06	151951	751207
1.93683e+06	27884.5	684342
1.93909e+06	37856.4	626378
1.94065e+06	178031	567016
1.95051e+06	134938	687214
1.95594e+06	96205.9	728025
1.95966e+06	191877	541750
1.96036e+06	150323	478447
1.96045e+06	136939	936412
1.96435e+06	171602	886568
1.96577e+06	104820	902594
1.97272e+06	136863	823636
1.9771e+06	121052	889251
1.97959e+06	157075	1.52103e+06
1.98962e+06	116196	587326
1.99032e+06	84564.2	652995
1.99064e+06	137662	965022
1.99444e+06	142854	1.03212e+06
2.00203e+06	80319.8	1.18233e+06
2.00711e+06	136051	567294
2.00734e+06	137170	946832
2.02802e+06	82541	894482
2.03624e+06	94383.8	573240
2.03874e+06	174261	970917
2.04398e+06	82210.7	1.02057e+06
2.04479e+06	126017	1.11294e+06
2.05311e+06	71821.3	658178
2.07446e+06	198891	767211
2.09811e+06	162840	596695
2.10829e+06	159710	998907
2.11433e+06	121138	660024
2.12138e+06	95825.7	471409
2.14309e+06	137123	902939
2.16024e+06	161084	746052
2.19136e+06	157875	982316
2.20099e+06	166978	968253
2.21445e+06	134320	826256
2.33486e+06	107717	935797
2.36431e+06	34714.9	1.01595e+06
2.42593e+06	126438	583003
2.42793e+06	145370	764662
2.46289e+06	188367	1.12715e+06
2.5002e+06	120492	873234
2.59684e+06	104634	1.38461e+06
2.93441e+06	119525	1.19231e+06
3.11867e+06	127783	1.10155e+06
3.24442e+06	155739	666514
3.27782e+06	147842	872314
3.33486e+06	137445	1.50218e+06
3.34618e+06	179736	1.69318e+06
3.60956e+06	55295.7	1.78121e+06
3.77504e+06	189921	1.54071e+06
3.7829e+06	185462	1.06574e+06
