# Supplementary material for: Embryonic stem cells maintain high origin activity and slow forks to coordinate replication with cell cycle progression
Source: EMBO Rep. 2024 Jul 25;25(9):6. doi: 10.1038/s44319-024-00207-5 (PMC11387781; doi:10.1038/s44319-024-00207-5)
Supplement: Supplementary file 5 — Source data Fig. 3 [file 44319_2024_207_MOESM5_ESM.zip › EMBOR-2024-58881_SourceDataForFigure3/EMBOR-2024-58881_SourceDataFor3D/EMBOR-2024-58881_SourceDataFor3DpRad17 ES HU.xlsx]

## Sheet: Sheet1
DAPI	PCNA	pRad17
1.0055e+06	423424	477723
1.04896e+06	315269	789336
1.06112e+06	213653	839721
1.06586e+06	278218	733875
1.06895e+06	352159	911258
1.07693e+06	234234	1.1361e+06
1.11275e+06	267985	982220
1.122e+06	258517	1.26766e+06
1.12459e+06	220288	874952
1.14063e+06	279460	1.25852e+06
1.14604e+06	324859	909689
1.21632e+06	255210	1.17502e+06
1.22609e+06	203059	1.1804e+06
1.23988e+06	337983	899030
1.27288e+06	255789	1.03276e+06
1.32414e+06	316242	1.10736e+06
1.32558e+06	295616	976689
1.32847e+06	204416	792017
1.3543e+06	342223	1.00999e+06
1.35672e+06	253391	1.0034e+06
1.36078e+06	324896	1.15091e+06
1.38349e+06	289408	1.11084e+06
1.38659e+06	247129	884171
1.39215e+06	364811	1.04701e+06
1.39728e+06	298100	834067
1.39768e+06	461316	1.22638e+06
1.39905e+06	367318	1.20432e+06
1.39948e+06	415643	1.37477e+06
1.40416e+06	302801	1.31296e+06
1.42912e+06	278545	986477
1.43012e+06	337996	898458
1.43042e+06	409866	981671
1.43047e+06	297681	1.07362e+06
1.43077e+06	347742	1.13518e+06
1.4309e+06	287691	523237
1.43141e+06	223272	1.7482e+06
1.43365e+06	343121	1.15369e+06
1.43468e+06	227840	908757
1.43859e+06	328278	915209
1.44597e+06	220464	1.09897e+06
1.44967e+06	232737	623557
1.45021e+06	221177	1.08621e+06
1.46076e+06	344084	1.39473e+06
1.46085e+06	224708	1.41916e+06
1.46498e+06	517458	795606
1.46982e+06	636961	1.09247e+06
1.47299e+06	295548	1.08186e+06
1.47519e+06	279626	748205
1.49126e+06	282960	514477
1.49639e+06	653134	1.48441e+06
1.50095e+06	333011	639324
1.50511e+06	322352	1.20849e+06
1.51259e+06	448470	992183
1.51526e+06	776657	1.04704e+06
1.5342e+06	273491	948897
1.53531e+06	312097	1.15286e+06
1.53671e+06	469834	1.55544e+06
1.54124e+06	564536	1.29245e+06
1.54752e+06	562599	1.29234e+06
1.55666e+06	454449	1.0596e+06
1.56137e+06	570222	998579
1.56319e+06	597278	931940
1.56579e+06	264273	808200
1.56641e+06	366352	1.40063e+06
1.57704e+06	331884	1.20773e+06
1.58416e+06	514871	1.248e+06
1.58631e+06	535088	934869
1.58801e+06	546002	1.36962e+06
1.5921e+06	344798	944331
1.59381e+06	572140	866706
1.59402e+06	255635	1.13688e+06
1.59552e+06	438737	905839
1.59795e+06	330794	1.06336e+06
1.59933e+06	216345	602535
1.6002e+06	367672	925064
1.60092e+06	289585	1.03783e+06
1.60315e+06	416293	952547
1.6129e+06	314340	1.39374e+06
1.614e+06	374306	952870
1.61609e+06	314306	1.02854e+06
1.61628e+06	382074	1.18032e+06
1.61808e+06	353036	1.06495e+06
1.62585e+06	300930	1.29234e+06
1.62858e+06	395366	1.05114e+06
1.63393e+06	212028	1.12539e+06
1.63965e+06	221391	805474
1.64276e+06	713810	1.45384e+06
1.64572e+06	316696	1.10575e+06
1.64715e+06	353562	1.24602e+06
1.64974e+06	288491	1.37306e+06
1.65035e+06	440683	773603
1.65301e+06	360943	1.06679e+06
1.65439e+06	382079	578138
1.65503e+06	305324	613136
1.65528e+06	351893	1.32157e+06
1.65562e+06	469725	1.22748e+06
1.65612e+06	315325	953306
1.65969e+06	358222	747494
1.6605e+06	523596	1.90525e+06
1.66666e+06	489772	1.20804e+06
1.67643e+06	481264	1.02627e+06
1.68149e+06	482921	1.37596e+06
1.68285e+06	387855	890780
1.68735e+06	235215	1.72044e+06
1.69234e+06	832722	1.12306e+06
1.69359e+06	671882	921711
1.69638e+06	417991	1.08381e+06
1.69909e+06	424151	1.60895e+06
1.70135e+06	455734	708185
1.70137e+06	375468	1.14443e+06
1.71115e+06	521899	775145
1.71434e+06	520885	964563
1.71566e+06	453273	1.45064e+06
1.71655e+06	491808	853237
1.71822e+06	566445	1.34263e+06
1.72619e+06	219379	776338
1.72829e+06	714744	1.26019e+06
1.72867e+06	458348	996851
1.73007e+06	547989	1.26436e+06
1.73421e+06	533018	1.48956e+06
1.73739e+06	500511	1.32421e+06
1.73803e+06	333197	1.19046e+06
1.73868e+06	337488	1.30364e+06
1.74344e+06	291649	659195
1.74458e+06	329019	1.11271e+06
1.74888e+06	470619	1.76163e+06
1.74912e+06	617916	1.72269e+06
1.75096e+06	213437	1.05976e+06
1.75534e+06	415699	1.41181e+06
1.75575e+06	654707	749503
1.75883e+06	569076	988784
1.7621e+06	365048	1.63478e+06
1.7627e+06	451570	1.47139e+06
1.7651e+06	393619	1.35544e+06
1.7664e+06	785528	1.09591e+06
1.76931e+06	652461	1.33087e+06
1.77291e+06	339172	1.44219e+06
1.77439e+06	317394	1.48874e+06
1.77948e+06	599227	1.24048e+06
1.78181e+06	515942	1.00246e+06
1.78496e+06	268390	938715
1.78782e+06	403426	1.4888e+06
1.79376e+06	361691	1.30149e+06
1.8049e+06	243509	1.32643e+06
1.80659e+06	244587	1.5318e+06
1.80799e+06	586547	1.28965e+06
1.80992e+06	669469	1.07714e+06
1.85397e+06	369501	1.13227e+06
1.85609e+06	501751	1.21263e+06
1.85689e+06	526525	1.49639e+06
1.85705e+06	556758	1.45616e+06
1.8661e+06	509690	1.36654e+06
1.86734e+06	300306	972275
1.87204e+06	613472	931853
1.87819e+06	785682	989074
1.87884e+06	402134	1.96741e+06
1.87954e+06	747813	1.24229e+06
1.87979e+06	543761	1.33814e+06
1.88074e+06	309944	858357
1.88389e+06	393101	1.01117e+06
1.89263e+06	298009	1.32614e+06
1.89554e+06	569737	1.66129e+06
1.89679e+06	281811	1.45513e+06
1.91326e+06	526272	1.29719e+06
1.92027e+06	774286	1.83935e+06
1.92073e+06	378718	1.41633e+06
1.92235e+06	581940	1.4932e+06
1.92243e+06	543961	1.47548e+06
1.92768e+06	548981	1.19852e+06
1.92901e+06	307645	1.12714e+06
1.93299e+06	500391	1.82846e+06
1.93985e+06	472239	1.60695e+06
1.94654e+06	423060	1.12148e+06
1.9589e+06	538023	1.04268e+06
1.96632e+06	628232	1.57255e+06
1.97139e+06	313633	1.07019e+06
1.97206e+06	477520	1.29026e+06
1.98262e+06	369867	1.02864e+06
1.98432e+06	416184	1.10843e+06
1.98666e+06	503567	1.00947e+06
1.98684e+06	464680	1.00373e+06
1.98844e+06	825762	1.36607e+06
2.00068e+06	421665	1.29117e+06
2.00312e+06	376302	1.12325e+06
2.0082e+06	562833	1.1634e+06
2.01573e+06	383260	1.09037e+06
2.01948e+06	509650	1.08045e+06
2.02587e+06	1.02796e+06	882213
2.03257e+06	763718	961201
2.03655e+06	379096	1.0101e+06
2.03784e+06	468636	1.0984e+06
2.04246e+06	612428	1.79141e+06
2.04412e+06	546182	1.42239e+06
2.05564e+06	538431	1.54288e+06
2.06007e+06	564491	1.41585e+06
2.06569e+06	367957	1.09038e+06
2.06603e+06	481383	1.33713e+06
2.08102e+06	842917	1.12491e+06
2.08699e+06	397721	837548
2.11248e+06	599432	943971
2.12437e+06	688295	1.61441e+06
2.12758e+06	328935	939410
2.1293e+06	797510	1.08173e+06
2.13638e+06	256996	1.35627e+06
2.13706e+06	437481	1.53875e+06
2.15085e+06	515994	1.62034e+06
2.1738e+06	263553	1.58783e+06
2.1848e+06	306450	1.05126e+06
2.18909e+06	453905	1.16842e+06
2.195e+06	692461	883249
2.20035e+06	631403	1.72545e+06
2.21103e+06	719281	1.34762e+06
2.21442e+06	649956	1.13105e+06
2.24633e+06	879187	985051
2.2468e+06	670215	935335
2.24809e+06	429953	1.08277e+06
2.25194e+06	756883	1.43823e+06
2.25199e+06	580069	1.68342e+06
2.25773e+06	670712	1.12149e+06
2.27177e+06	644184	1.75242e+06
2.27206e+06	580836	2.22522e+06
2.28601e+06	586808	1.06204e+06
2.28641e+06	523247	1.46302e+06
2.28766e+06	451282	1.13959e+06
2.29884e+06	705748	1.69788e+06
2.32436e+06	798540	2.02257e+06
2.34419e+06	690080	1.5814e+06
2.36117e+06	469973	1.52901e+06
2.36551e+06	723430	2.20597e+06
2.3691e+06	570668	1.1299e+06
2.38467e+06	512690	1.15409e+06
2.38943e+06	796476	1.77834e+06
2.39207e+06	544822	1.43703e+06
2.39457e+06	484934	1.09151e+06
2.39954e+06	835764	1.18908e+06
2.40712e+06	699519	713384
2.41361e+06	392102	1.04998e+06
2.4158e+06	415487	1.28978e+06
2.41693e+06	751685	1.14645e+06
2.41981e+06	886304	976798
2.42537e+06	688069	1.15783e+06
2.46244e+06	871957	2.56049e+06
2.46414e+06	627625	1.54298e+06
2.47022e+06	615343	1.68327e+06
2.49171e+06	288956	1.71837e+06
2.50138e+06	468967	1.6311e+06
2.5402e+06	832548	1.49359e+06
2.54561e+06	372351	1.28869e+06
2.55041e+06	315630	1.0875e+06
2.55863e+06	336924	1.52687e+06
2.56254e+06	462604	945997
2.59429e+06	543265	1.17523e+06
2.59762e+06	648395	1.48678e+06
2.60166e+06	442787	1.45504e+06
2.63019e+06	232362	972323
2.63682e+06	905258	1.98955e+06
2.64297e+06	628578	1.60499e+06
2.64722e+06	668006	2.11445e+06
2.66064e+06	910270	2.34392e+06
2.69633e+06	259844	1.11131e+06
2.69798e+06	534468	1.40333e+06
2.71608e+06	486080	1.47893e+06
2.71666e+06	546326	1.64632e+06
2.72468e+06	745271	1.5915e+06
2.7304e+06	747463	1.28377e+06
2.73542e+06	703324	987754
2.73915e+06	202612	1.18287e+06
2.74288e+06	460440	1.67159e+06
2.75097e+06	676730	1.31332e+06
2.79774e+06	862287	1.85459e+06
2.81616e+06	444401	1.29362e+06
2.82611e+06	360862	1.37892e+06
2.82878e+06	399932	1.63011e+06
2.83941e+06	222890	2.13059e+06
2.84697e+06	494040	1.28549e+06
2.89465e+06	564337	1.6123e+06
2.90943e+06	573269	1.1089e+06
2.91488e+06	1.61536e+06	1.57158e+06
2.94179e+06	910516	1.74512e+06
2.95232e+06	567870	988673
2.99007e+06	492130	1.53341e+06
2.99582e+06	509680	1.16295e+06
2.99789e+06	1.18509e+06	2.4279e+06
3.01765e+06	710498	1.00706e+06
3.02158e+06	811417	2.48656e+06
3.02409e+06	799086	1.04265e+06
3.06927e+06	365997	869451
3.08763e+06	616143	1.7166e+06
3.09433e+06	595106	1.05671e+06
3.1083e+06	666101	1.86465e+06
3.11706e+06	615251	1.66273e+06
3.15337e+06	933683	2.2585e+06
3.20022e+06	579046	1.12171e+06
3.22007e+06	554115	1.61605e+06
3.22363e+06	629850	1.64139e+06
3.23028e+06	243419	1.50293e+06
3.30257e+06	998293	2.32698e+06
3.33009e+06	307141	1.39075e+06
3.33387e+06	836244	1.45921e+06
3.355e+06	1.09733e+06	2.518e+06
3.40174e+06	781931	1.80942e+06
3.42786e+06	1.01813e+06	2.30224e+06
3.42904e+06	221261	2.39475e+06
3.54438e+06	319254	2.69222e+06
3.5649e+06	681241	1.503e+06
4.58554e+06	945052	1.82093e+06
5.2738e+06	355815	4.12962e+06
949450	162350	884939
967145	56717.4	441585
972255	114988	782922
1.02809e+06	115564	584983
1.03801e+06	134831	641864
1.04159e+06	118386	845768
1.04331e+06	55580.9	371631
1.10597e+06	182288	880896
1.12338e+06	165718	1.03277e+06
1.15071e+06	152294	627870
1.17066e+06	46191.6	567121
1.17087e+06	66408.2	419464
1.21605e+06	166607	493646
1.21793e+06	164312	973299
1.23209e+06	70383.3	541061
1.23622e+06	159074	550032
1.25714e+06	168799	654515
1.26032e+06	66133.4	610935
1.27408e+06	78800.9	756533
1.29001e+06	138698	580809
1.29338e+06	158220	977158
1.30073e+06	66613	419639
1.3053e+06	162187	1.10881e+06
1.31745e+06	84626.6	564037
1.32461e+06	173634	827337
1.32634e+06	73724.4	697105
1.33528e+06	141003	868206
1.36256e+06	46027.7	901479
1.37847e+06	130708	484422
1.37885e+06	31317.3	626145
1.38482e+06	76409.4	604006
1.39516e+06	90764	534777
1.39643e+06	85321	734424
1.40764e+06	60189.4	651080
1.42592e+06	98991.3	495315
1.42701e+06	97761.8	669598
1.4278e+06	121024	754657
1.44466e+06	48179.6	833519
1.44949e+06	143708	766408
1.45338e+06	31721.6	742955
1.45576e+06	95516	541723
1.46855e+06	79860.9	648868
1.47532e+06	27955.1	535338
1.47612e+06	98651.8	672341
1.47637e+06	82452	832359
1.47652e+06	79395.4	417841
1.47664e+06	141882	757851
1.47922e+06	83168.2	592464
1.48223e+06	76315.9	536340
1.48766e+06	144754	535362
1.49404e+06	183458	1.12557e+06
1.50181e+06	136017	701535
1.50548e+06	111569	522966
1.50733e+06	166275	1.12397e+06
1.53611e+06	108378	502869
1.5443e+06	147829	648656
1.55192e+06	110846	492963
1.55824e+06	36224.4	529586
1.56739e+06	145075	485147
1.57397e+06	95946.1	874556
1.58059e+06	64545.2	641056
1.58396e+06	102127	460515
1.61854e+06	122417	759153
1.62738e+06	107768	516080
1.6556e+06	183297	1.33044e+06
1.65699e+06	111852	560929
1.66171e+06	199059	802930
1.667e+06	130704	522753
1.67767e+06	108961	1.01212e+06
1.69596e+06	175917	742882
1.69976e+06	149900	581353
1.71296e+06	187628	744174
1.71488e+06	191645	518049
1.74201e+06	180982	1.27515e+06
1.80385e+06	160307	979904
2.02281e+06	147659	1.03656e+06
2.20061e+06	171910	1.47987e+06
2.22864e+06	89932.2	882687
2.25332e+06	88152.4	1.81482e+06
2.26837e+06	197600	1.09435e+06
2.39795e+06	184608	1.47201e+06
2.71166e+06	161833	1.78246e+06
2.81498e+06	117822	1.51519e+06
2.8165e+06	98945.3	806724
2.82853e+06	52203.7	2.12255e+06
2.90539e+06	106518	1.21185e+06
3.00969e+06	177340	1.41755e+06
3.11898e+06	186832	1.21594e+06
3.16558e+06	155241	1.2915e+06
