# Supplementary material for: Embryonic stem cells maintain high origin activity and slow forks to coordinate replication with cell cycle progression
Source: EMBO Rep. 2024 Jul 25;25(9):6. doi: 10.1038/s44319-024-00207-5 (PMC11387781; doi:10.1038/s44319-024-00207-5)
Supplement: Supplementary file 5 — Source data Fig. 3 [file 44319_2024_207_MOESM5_ESM.zip › EMBOR-2024-58881_SourceDataForFigure3/EMBOR-2024-58881_SourceDataFor3D/EMBOR-2024-58881_SourceDataFor3DpRad17 MEF nuc.xlsx]

## Sheet: Sheet1
DAPI	PCNA	pRad17
1.08753e+06	777307	677248
1.15598e+06	629438	633995
1.20003e+06	296138	751969
1.28524e+06	292544	660826
1.42966e+06	260293	530310
1.44181e+06	1.12479e+06	637195
1.44745e+06	289151	1.13636e+06
1.47739e+06	2.21345e+06	773007
1.55473e+06	2.1813e+06	853661
1.60633e+06	251351	326179
1.60899e+06	501371	507427
1.61565e+06	1.99076e+06	961777
1.62728e+06	903608	710879
1.64061e+06	506357	1.10432e+06
1.64591e+06	219879	421443
1.66316e+06	250141	933851
1.6695e+06	402799	468170
1.66951e+06	395424	946122
1.70131e+06	588404	916769
1.71114e+06	994045	782719
1.71462e+06	342417	538696
1.73409e+06	238833	473733
1.7408e+06	267175	713689
1.74689e+06	239532	1.07721e+06
1.75321e+06	1.21023e+06	678479
1.76087e+06	1.32007e+06	998123
1.78556e+06	362381	962177
1.78746e+06	1.3045e+06	764724
1.79558e+06	293595	1.28996e+06
1.80041e+06	890243	713842
1.81791e+06	252724	351164
1.829e+06	858066	664649
1.83491e+06	2.19581e+06	770793
1.8367e+06	1.25889e+06	939803
1.8408e+06	1.81639e+06	735156
1.84465e+06	1.97618e+06	717271
1.85276e+06	1.48819e+06	522323
1.86774e+06	672534	1.13843e+06
1.86809e+06	257936	384733
1.87161e+06	366255	694890
1.89242e+06	237782	730169
1.89518e+06	350006	800368
1.91392e+06	909707	849642
1.91614e+06	1.50077e+06	766319
1.91888e+06	1.34079e+06	544767
1.9212e+06	287753	858754
1.9299e+06	2.45938e+06	900605
1.93845e+06	1.70907e+06	694081
1.95122e+06	249851	590458
1.95433e+06	777713	788313
1.96121e+06	337483	696425
1.96556e+06	215519	500277
1.96871e+06	2.25234e+06	843024
1.97397e+06	1.20822e+06	899595
1.97677e+06	638731	622857
1.99423e+06	1.52908e+06	788304
2.00225e+06	521397	1.25793e+06
2.00972e+06	1.02711e+06	799342
2.01209e+06	288252	448403
2.01397e+06	2.17269e+06	673779
2.01867e+06	786482	821742
2.04923e+06	424881	491105
2.05083e+06	271900	533635
2.05409e+06	1.78607e+06	994263
2.0614e+06	1.87174e+06	712512
2.07396e+06	248954	897296
2.07771e+06	529118	577908
2.08187e+06	1.67259e+06	795412
2.08681e+06	1.02086e+06	662907
2.09254e+06	835061	527462
2.10032e+06	761616	522776
2.10114e+06	1.62079e+06	804396
2.10203e+06	1.60806e+06	726084
2.10329e+06	228324	610218
2.10579e+06	515422	950548
2.12062e+06	303938	889193
2.12355e+06	801408	771127
2.13081e+06	223832	755438
2.13251e+06	393393	1.41985e+06
2.14188e+06	1.37697e+06	716258
2.14602e+06	367846	751238
2.14846e+06	1.05916e+06	1.35756e+06
2.15374e+06	1.08186e+06	705989
2.15376e+06	327854	917362
2.15537e+06	1.09548e+06	899176
2.15979e+06	1.90205e+06	620953
2.16838e+06	1.1985e+06	837545
2.17434e+06	3.61213e+06	976107
2.17481e+06	1.50478e+06	772429
2.1803e+06	2.2794e+06	991401
2.1807e+06	1.04829e+06	699726
2.18419e+06	4.07789e+06	1.03401e+06
2.18579e+06	709905	678916
2.19591e+06	1.45832e+06	1.70084e+06
2.19836e+06	957102	728163
2.20084e+06	2.32137e+06	1.30132e+06
2.20092e+06	1.36356e+06	1.3609e+06
2.20451e+06	500379	403062
2.2203e+06	2.23934e+06	843990
2.22033e+06	275403	878509
2.22304e+06	3.17898e+06	772513
2.22383e+06	2.41297e+06	879976
2.2267e+06	1.65342e+06	781502
2.23059e+06	2.17628e+06	591804
2.23535e+06	1.48298e+06	514038
2.2394e+06	2.60935e+06	1.05245e+06
2.24521e+06	2.57206e+06	645878
2.28104e+06	2.53032e+06	974081
2.28445e+06	1.89126e+06	1.08803e+06
2.314e+06	1.83941e+06	848705
2.31723e+06	1.68229e+06	1.5105e+06
2.31861e+06	2.39546e+06	1.02012e+06
2.32263e+06	1.70428e+06	744715
2.3359e+06	2.05773e+06	1.33714e+06
2.33593e+06	888149	909469
2.34712e+06	1.9603e+06	915129
2.37012e+06	1.75381e+06	804132
2.39413e+06	1.93335e+06	605992
2.44962e+06	2.3203e+06	820382
2.45394e+06	2.46446e+06	880030
2.45703e+06	1.88053e+06	1.06795e+06
2.53242e+06	2.27561e+06	1.14204e+06
2.54295e+06	1.83534e+06	759376
2.55429e+06	2.33268e+06	876134
2.58644e+06	3.08957e+06	1.0342e+06
2.58709e+06	1.6896e+06	794952
2.67045e+06	2.24285e+06	787373
2.67299e+06	2.39168e+06	947061
2.67586e+06	1.09565e+06	1.94368e+06
2.68008e+06	2.33887e+06	1.0946e+06
2.69378e+06	2.36568e+06	1.32094e+06
2.71728e+06	1.78015e+06	575567
2.76343e+06	689216	862855
2.77719e+06	2.71837e+06	1.34879e+06
2.78843e+06	786622	713004
2.79349e+06	1.97025e+06	842828
2.81496e+06	237877	635576
2.83674e+06	1.8653e+06	967635
2.84207e+06	1.64284e+06	776820
2.84266e+06	1.88419e+06	843402
2.85266e+06	2.44701e+06	1.23445e+06
2.85918e+06	1.88614e+06	517885
2.86006e+06	2.36136e+06	1.01302e+06
2.8605e+06	2.09214e+06	926950
2.88186e+06	1.7388e+06	1.05172e+06
2.90222e+06	513589	654043
2.9149e+06	3.06416e+06	997863
2.92103e+06	4.34125e+06	2.11187e+06
2.92278e+06	3.04813e+06	1.13966e+06
2.93427e+06	1.01321e+06	762419
2.96198e+06	2.11756e+06	912675
2.97533e+06	242085	747304
3.02902e+06	1.97822e+06	1.7467e+06
3.04281e+06	355881	999833
3.04989e+06	2.10666e+06	730161
3.06416e+06	401436	1.008e+06
3.07733e+06	3.16337e+06	1.06094e+06
3.09774e+06	2.18673e+06	1.00943e+06
3.1406e+06	320578	937506
3.18208e+06	612456	1.07718e+06
3.24396e+06	1.29412e+06	897440
3.2803e+06	2.62556e+06	826974
3.28113e+06	1.84714e+06	893078
3.29688e+06	1.03575e+06	820540
3.34159e+06	2.02777e+06	1.02693e+06
3.37288e+06	3.04555e+06	1.08117e+06
3.39586e+06	1.55656e+06	801668
3.40053e+06	232969	1.04069e+06
3.45866e+06	2.40475e+06	1.48762e+06
3.46729e+06	2.63747e+06	971920
3.47248e+06	1.924e+06	1.03111e+06
3.48249e+06	1.67325e+06	1.00386e+06
3.52483e+06	2.79216e+06	780813
3.54094e+06	1.34483e+06	1.66705e+06
3.54102e+06	634273	864960
3.62069e+06	3.01783e+06	1.25301e+06
3.67138e+06	3.67614e+06	1.0796e+06
3.70418e+06	1.71973e+06	1.84812e+06
3.72547e+06	2.8683e+06	1.84358e+06
3.7635e+06	2.96355e+06	1.26676e+06
3.76848e+06	609132	2.42264e+06
3.79988e+06	1.31007e+06	1.44112e+06
3.80843e+06	563136	962281
3.81718e+06	2.12323e+06	1.99538e+06
3.83896e+06	2.11887e+06	1.06453e+06
3.86218e+06	1.61681e+06	1.22451e+06
3.88237e+06	1.22863e+06	1.43425e+06
3.89036e+06	3.47107e+06	1.46494e+06
3.89694e+06	471276	1.66731e+06
3.90684e+06	1.91593e+06	931638
3.99388e+06	1.3273e+06	1.81164e+06
3.99576e+06	1.33447e+06	1.66876e+06
4.01717e+06	1.8966e+06	1.18383e+06
4.03998e+06	6.30276e+06	2.44374e+06
4.04117e+06	1.47416e+06	1.5655e+06
4.04998e+06	2.28526e+06	1.07497e+06
4.07205e+06	1.62223e+06	939260
4.11193e+06	666472	1.61345e+06
4.11618e+06	1.4535e+06	1.29553e+06
4.13107e+06	1.41415e+06	1.30225e+06
4.13604e+06	1.77412e+06	1.39233e+06
4.15401e+06	1.94049e+06	1.06574e+06
4.17908e+06	1.40929e+06	951024
4.19549e+06	200480	1.26938e+06
4.20345e+06	1.4114e+06	1.47513e+06
4.27754e+06	474811	1.27086e+06
4.30058e+06	2.57145e+06	1.2379e+06
4.30208e+06	1.10151e+06	1.80078e+06
4.30302e+06	3.15998e+06	1.75183e+06
4.33778e+06	382884	1.28773e+06
4.47081e+06	1.30994e+06	1.7067e+06
4.50137e+06	4.16632e+06	1.73658e+06
4.51756e+06	3.87556e+06	1.57682e+06
4.87428e+06	6.38908e+06	2.53277e+06
1.20958e+06	52898.5	603957
1.32367e+06	49707.7	502854
1.32664e+06	30441.9	637636
1.33684e+06	31469.7	631404
1.33708e+06	43494.9	301270
1.35806e+06	16086.1	328218
1.37097e+06	45018.4	550844
1.38523e+06	65818.1	453620
1.38837e+06	77348.8	258864
1.39428e+06	89255.8	567848
1.39911e+06	-8044.68	846648
1.43435e+06	194533	330781
1.44026e+06	36019.3	426399
1.45274e+06	69311.2	557673
1.46769e+06	19505.6	637612
1.47899e+06	87157.3	382291
1.48016e+06	82843.5	351211
1.4848e+06	27606.6	644875
1.48879e+06	36312	607639
1.5046e+06	146124	704090
1.50847e+06	84205.7	434362
1.51361e+06	142289	556295
1.53895e+06	60764	571651
1.54406e+06	46278.2	795622
1.54597e+06	6063.04	441916
1.54959e+06	-25953.3	464478
1.55142e+06	17285.5	876549
1.55901e+06	85645.8	872900
1.56633e+06	20497.9	581275
1.57386e+06	18824.2	637087
1.5829e+06	83895.3	493084
1.58818e+06	73066.6	490484
1.58865e+06	21588.5	636537
1.59702e+06	107609	901239
1.61205e+06	53492.1	677692
1.61253e+06	59613.7	657505
1.62545e+06	5827.89	558837
1.63048e+06	82054.3	371276
1.63071e+06	106664	408753
1.63086e+06	52062	494948
1.63099e+06	61430.2	484599
1.64261e+06	88244.6	461147
1.64773e+06	-10498.2	517394
1.64891e+06	74551.1	561454
1.64934e+06	62262.2	573121
1.64961e+06	58560.5	386601
1.65376e+06	94849.2	572058
1.65852e+06	95128	514594
1.66816e+06	41435.6	510210
1.66902e+06	92785.3	730252
1.67447e+06	68470.1	635606
1.68001e+06	162254	408579
1.68502e+06	24159.6	506928
1.68903e+06	80392.2	481957
1.6895e+06	27930.5	574325
1.69048e+06	124811	608282
1.69302e+06	26883.7	295399
1.69612e+06	18027.6	336822
1.69684e+06	57381.9	778056
1.69801e+06	61511.8	676516
1.69961e+06	30330.8	392882
1.70009e+06	41059.9	432578
1.7014e+06	95497.4	777070
1.70742e+06	86834.2	432258
1.71175e+06	15747.9	418564
1.72208e+06	127267	475971
1.72374e+06	48025.1	372412
1.72924e+06	157783	740914
1.73238e+06	127601	588655
1.73455e+06	102784	560343
1.73736e+06	91610.7	425475
1.74156e+06	144687	541801
1.74196e+06	44454.4	594837
1.75328e+06	13314.2	134105
1.75522e+06	114822	711935
1.75996e+06	43167.5	678589
1.76358e+06	71281	447788
1.77439e+06	106915	348306
1.78103e+06	24842.5	176119
1.78644e+06	93023.3	620925
1.79605e+06	20686.5	647957
1.81807e+06	10556.9	613146
1.82154e+06	199039	412195
1.83065e+06	119840	640374
1.84056e+06	42844.5	779956
1.84349e+06	136012	809360
1.85062e+06	107950	652555
1.85288e+06	70471.8	817941
1.85427e+06	50222	390326
1.85772e+06	117064	554886
1.85933e+06	39608	666103
1.86388e+06	148062	495022
1.86612e+06	107490	516175
1.87097e+06	57166.4	567607
1.87182e+06	190826	615958
1.87902e+06	102154	585178
1.88565e+06	85680.1	493710
1.8892e+06	67022.6	775504
1.89923e+06	176887	514539
1.91251e+06	75420.8	398587
1.9324e+06	80186.2	671823
1.93609e+06	46936.6	273393
1.93687e+06	3471.82	414696
1.93797e+06	16334.4	888197
1.93949e+06	94353.4	847871
1.94182e+06	35303.2	646241
1.94194e+06	90771.7	452383
1.94274e+06	167294	760547
1.944e+06	160169	457936
1.9453e+06	154547	886804
1.95358e+06	131551	735903
1.95672e+06	55087.3	1.07335e+06
1.95749e+06	147730	772183
1.96047e+06	79032	476123
1.96478e+06	95761.7	682712
1.96664e+06	94599.9	429299
1.97003e+06	75465.4	561639
1.98421e+06	87862.9	365750
1.98661e+06	131785	731031
1.99217e+06	83576.7	628685
2.00809e+06	156920	478896
2.01114e+06	124980	744612
2.01698e+06	80362.1	666405
2.01703e+06	157464	532755
2.02178e+06	70250.2	920963
2.02399e+06	148276	620707
2.03103e+06	39913.3	552215
2.03341e+06	100449	896796
2.03474e+06	175605	600529
2.04044e+06	46355.2	863774
2.04106e+06	88269.3	852501
2.0479e+06	147401	744555
2.04797e+06	66169	599404
2.06183e+06	148259	473650
2.08104e+06	72520.4	435309
2.08746e+06	126867	712183
2.1086e+06	184072	711386
2.14312e+06	180811	916472
2.15121e+06	136511	531472
2.17329e+06	172298	998031
2.17474e+06	115872	872848
2.18872e+06	61354.9	686564
2.19782e+06	125482	1.13397e+06
2.2226e+06	86602.2	656924
2.2406e+06	71017.4	651513
2.25426e+06	133485	1.19081e+06
2.31786e+06	75543.6	1.01713e+06
2.35302e+06	-29542.6	671187
2.40752e+06	59914.8	854735
2.6296e+06	32972.5	848769
2.70128e+06	47606.6	1.01319e+06
2.82534e+06	13586.6	923809
3.01899e+06	69427.5	1.0612e+06
3.14922e+06	117890	763977
3.24079e+06	-3672.44	810217
3.29815e+06	51746	1.22477e+06
3.3399e+06	58220.7	1.04594e+06
3.36004e+06	25681.5	747541
3.44241e+06	103462	961311
3.50616e+06	43289.4	857392
3.66407e+06	120031	940321
3.69212e+06	-9509.24	1.28985e+06
3.86263e+06	152946	1.10294e+06
3.97754e+06	140363	1.48295e+06
4.09905e+06	51092.6	1.76228e+06
4.41718e+06	109970	2.13204e+06
4.48285e+06	-5563.67	917517
