# Supplementary material for: Embryonic stem cells maintain high origin activity and slow forks to coordinate replication with cell cycle progression
Source: EMBO Rep. 2024 Jul 25;25(9):6. doi: 10.1038/s44319-024-00207-5 (PMC11387781; doi:10.1038/s44319-024-00207-5)
Supplement: Supplementary file 5 — Source data Fig. 3 [file 44319_2024_207_MOESM5_ESM.zip › EMBOR-2024-58881_SourceDataForFigure3/EMBOR-2024-58881_SourceDataFor3D/EMBOR-2024-58881_SourceDataFor3DpRad17 MEF ATRi.xlsx]

## Sheet: Sheet1
DAPI	PCNA	pRad17
1.17785e+06	613823	485992
1.22571e+06	402514	382632
1.24517e+06	2.66955e+06	322935
1.26871e+06	933219	477729
1.35448e+06	2.52312e+06	396287
1.3665e+06	570571	428998
1.37622e+06	253252	383984
1.4e+06	235392	251372
1.41105e+06	329408	394227
1.44509e+06	620202	484110
1.45712e+06	796683	433924
1.45951e+06	573553	356621
1.4913e+06	266636	275668
1.5191e+06	1.83131e+06	394833
1.59812e+06	2.02548e+06	454751
1.6252e+06	669207	613487
1.62715e+06	470651	303624
1.62985e+06	408259	599682
1.68544e+06	1.34613e+06	383811
1.71055e+06	3.53265e+06	1.11135e+06
1.74316e+06	794358	353261
1.78823e+06	375889	455070
1.82438e+06	2.22683e+06	713158
1.82557e+06	1.10667e+06	419479
1.83736e+06	591830	451162
1.84649e+06	837473	538888
1.84895e+06	4.38023e+06	595658
1.85213e+06	1.96423e+06	405750
1.87995e+06	755023	437792
1.88918e+06	2.14335e+06	574365
1.91054e+06	2.11224e+06	561530
1.91253e+06	3.12336e+06	426223
1.94395e+06	776121	412711
1.95026e+06	794871	372283
1.9511e+06	2.17781e+06	394879
1.98595e+06	2.01932e+06	549126
1.99882e+06	2.8538e+06	1.06064e+06
2.0107e+06	2.7329e+06	484096
2.01973e+06	1.47498e+06	1.07621e+06
2.02285e+06	314568	349147
2.03163e+06	3.18207e+06	520486
2.04035e+06	2.78541e+06	488499
2.06014e+06	227109	327344
2.06422e+06	2.70425e+06	459666
2.07054e+06	1.97781e+06	526684
2.07566e+06	1.11114e+06	359640
2.08562e+06	1.61469e+06	631962
2.08913e+06	1.48543e+06	534200
2.09423e+06	2.65332e+06	584319
2.09959e+06	3.00626e+06	713919
2.10522e+06	2.9932e+06	447460
2.16688e+06	599155	444337
2.19636e+06	547471	340905
2.20659e+06	3.85157e+06	581574
2.21623e+06	2.23126e+06	588717
2.21856e+06	1.76136e+06	725308
2.25685e+06	1.60426e+06	524987
2.28852e+06	4.95455e+06	814423
2.29487e+06	1.14464e+06	454168
2.3075e+06	216020	547456
2.30997e+06	2.29519e+06	490099
2.31663e+06	4.23839e+06	668550
2.3557e+06	1.43456e+06	411082
2.37286e+06	754600	679404
2.38606e+06	665710	521579
2.38761e+06	576024	508929
2.39165e+06	365749	510066
2.40506e+06	2.2586e+06	715780
2.42279e+06	5.24592e+06	729252
2.42807e+06	234641	690596
2.44142e+06	2.88271e+06	463335
2.46407e+06	4.40876e+06	669549
2.51705e+06	3.3803e+06	776492
2.5623e+06	1.51859e+06	515538
2.59739e+06	4.17715e+06	541544
2.60357e+06	2.57601e+06	649971
2.61722e+06	2.36275e+06	536969
2.61833e+06	4.09448e+06	570304
2.62019e+06	3.4816e+06	793971
2.63605e+06	4.01767e+06	896180
2.66401e+06	694234	618616
2.68201e+06	3.97156e+06	915123
2.69462e+06	3.73131e+06	834437
2.70658e+06	3.12036e+06	508126
2.72317e+06	461906	813126
2.76247e+06	2.48271e+06	651346
2.79177e+06	4.03177e+06	515917
2.80648e+06	379018	665446
2.85366e+06	2.92579e+06	460812
2.85614e+06	2.64228e+06	530781
2.85918e+06	479936	605883
2.88607e+06	2.61931e+06	908054
2.93152e+06	2.4843e+06	556762
2.94755e+06	2.49128e+06	679594
2.94814e+06	3.28206e+06	746765
2.96295e+06	3.05616e+06	741485
2.97668e+06	958245	669509
3.02145e+06	2.35968e+06	829419
3.0488e+06	3.00047e+06	588214
3.05789e+06	2.89903e+06	798386
3.07197e+06	2.66714e+06	544251
3.07398e+06	2.78495e+06	518470
3.08919e+06	3.21024e+06	531698
3.10899e+06	3.16191e+06	512607
3.14155e+06	4.11536e+06	1.0161e+06
3.1666e+06	3.46057e+06	815438
3.18046e+06	4.40275e+06	749743
3.20974e+06	4.77982e+06	1.17602e+06
3.27785e+06	4.47612e+06	813615
3.29477e+06	4.74919e+06	762061
3.33783e+06	3.78706e+06	1.00676e+06
3.35381e+06	5.18847e+06	843622
3.38009e+06	2.38774e+06	539391
3.42894e+06	3.04178e+06	585684
3.43922e+06	1.18826e+06	713260
3.45301e+06	418408	877224
3.48587e+06	2.88847e+06	528415
3.49219e+06	1.16968e+06	1.73203e+06
3.49276e+06	3.53309e+06	681645
3.50737e+06	3.13901e+06	546772
3.55029e+06	3.14065e+06	874362
3.56529e+06	3.96683e+06	763288
3.58045e+06	227622	681245
3.61613e+06	3.46382e+06	662894
3.6191e+06	2.62146e+06	754666
3.71365e+06	3.22954e+06	1.55757e+06
3.78486e+06	431608	523586
3.79105e+06	2.32151e+06	854590
3.81558e+06	5.00631e+06	913830
3.82643e+06	3.02516e+06	708191
3.83489e+06	3.25047e+06	873509
3.93557e+06	201091	531476
3.99477e+06	3.15243e+06	736126
4.06828e+06	3.7427e+06	780449
4.21721e+06	5.84365e+06	911493
4.22174e+06	2.68368e+06	676050
4.528e+06	4.90693e+06	738510
4.82746e+06	4.72269e+06	916586
4.89357e+06	3.48302e+06	1.04291e+06
979204	34235.2	230463
1.06798e+06	106765	294545
1.15258e+06	15039.8	180104
1.21051e+06	15527.4	206791
1.22705e+06	63680.5	359427
1.25949e+06	31150.7	230791
1.26821e+06	39983.7	285166
1.3438e+06	22036.4	260530
1.34456e+06	2309.28	315932
1.35328e+06	33275.3	445655
1.36003e+06	103837	294558
1.3621e+06	31509.6	333314
1.37317e+06	63911.2	369911
1.37531e+06	64324.1	346873
1.38128e+06	34301.3	479158
1.38318e+06	172114	279878
1.38527e+06	60233.4	358369
1.40228e+06	79064	305662
1.40455e+06	17614.5	322855
1.42191e+06	20562.5	275353
1.42687e+06	7836.41	225176
1.43362e+06	92504	515918
1.45201e+06	136028	402426
1.45593e+06	45166.5	283613
1.46523e+06	22813.9	387215
1.46637e+06	62953.1	521786
1.46949e+06	35436.7	296590
1.47014e+06	103642	483648
1.47097e+06	118860	372734
1.47917e+06	82302.1	288288
1.47977e+06	-205.44	304440
1.48265e+06	31533.4	247198
1.51468e+06	139096	315138
1.51476e+06	44476.7	296373
1.55853e+06	72354.8	809109
1.56522e+06	116163	319323
1.56979e+06	28831	236149
1.57374e+06	11716.2	236447
1.57734e+06	56448.3	365874
1.59194e+06	32039.3	329124
1.60457e+06	84839	344115
1.61723e+06	81902.2	349130
1.62478e+06	39042.5	297708
1.62803e+06	17587.7	345807
1.63068e+06	39513.8	411067
1.63271e+06	17775.1	349521
1.63864e+06	109646	331486
1.64334e+06	68216.1	286507
1.6434e+06	62091.5	279854
1.64536e+06	55407.9	295766
1.64966e+06	150244	438107
1.65311e+06	65099.7	267987
1.66784e+06	74094.7	368182
1.67586e+06	81094	385567
1.6773e+06	16367.1	269279
1.67842e+06	7762.11	197004
1.68766e+06	139269	518237
1.68975e+06	50605.6	312270
1.69957e+06	40711.9	406071
1.70155e+06	17123.2	214817
1.70265e+06	69777.6	452891
1.71241e+06	70149.3	233294
1.71291e+06	62101.7	430323
1.71596e+06	41430.7	170386
1.71731e+06	37096.8	258201
1.72079e+06	68362	353884
1.72759e+06	180577	334722
1.72911e+06	37622.4	418557
1.73204e+06	34915.9	246537
1.74863e+06	68787.3	243347
1.74963e+06	51577.2	346436
1.75235e+06	120045	404669
1.75531e+06	38091.4	314364
1.75609e+06	30697.1	294071
1.76486e+06	19781	419127
1.76746e+06	23258.5	332078
1.7792e+06	56749.3	437665
1.78461e+06	23623.5	320561
1.78547e+06	22025.2	349705
1.78947e+06	33584.4	437152
1.79189e+06	79505.3	336847
1.79209e+06	85439.4	402409
1.795e+06	21162.8	194938
1.79892e+06	152720	339997
1.80264e+06	56391.3	309178
1.80441e+06	29681.8	217694
1.81156e+06	112675	286688
1.81442e+06	17092	239541
1.82007e+06	17022.8	288867
1.82292e+06	171262	544649
1.82999e+06	58645.8	405061
1.84226e+06	15463.5	235436
1.84306e+06	37998.5	369966
1.84711e+06	16937.5	238466
1.84802e+06	2296.28	328970
1.85049e+06	119146	283123
1.85713e+06	61252.5	242465
1.86221e+06	33520.3	535725
1.86749e+06	115819	575754
1.86774e+06	48243.7	352837
1.87771e+06	60189.6	368138
1.87843e+06	76357.2	437565
1.87851e+06	97366.8	381450
1.90111e+06	66836.9	395828
1.90444e+06	81599.3	435659
1.90767e+06	127952	330856
1.91021e+06	47942.1	335690
1.91108e+06	-16226.7	183829
1.91261e+06	69955.9	242148
1.91453e+06	32530.6	322551
1.91877e+06	25561.8	225418
1.9209e+06	106233	302258
1.92132e+06	89921.8	437375
1.92153e+06	38525.3	360912
1.92304e+06	26695.4	342252
1.93207e+06	82997.2	468234
1.93505e+06	75280.8	325401
1.94421e+06	79712.3	447819
1.94549e+06	61353.5	278908
1.94764e+06	43425.8	331526
1.94768e+06	62724.8	525665
1.9478e+06	43618	292606
1.95279e+06	79112.5	288865
1.95532e+06	21526.4	326548
1.95549e+06	8520.53	217114
1.95979e+06	32329.3	313909
1.95983e+06	69864.8	408132
1.96402e+06	87410.3	521804
1.96925e+06	59115.5	432078
1.9726e+06	134436	515894
1.97922e+06	60991.8	394844
1.98031e+06	76755.3	353233
1.98628e+06	62005	380424
1.98916e+06	131083	488343
1.99516e+06	47693.6	260232
1.99692e+06	80268.2	408982
2.0033e+06	162863	411933
2.00425e+06	10968.3	203373
2.01023e+06	48716.6	286739
2.01491e+06	45590.8	431150
2.01726e+06	125789	366581
2.02214e+06	92042.6	368234
2.02308e+06	127588	536492
2.02327e+06	46516.7	299642
2.02445e+06	137546	270705
2.03602e+06	46762.7	268950
2.03605e+06	104468	421364
2.05123e+06	57560.6	390886
2.05494e+06	138733	549890
2.06187e+06	113112	500729
2.07729e+06	88878.9	298338
2.08742e+06	134564	341002
2.08951e+06	75403.7	417186
2.09217e+06	98128.5	254472
2.09494e+06	46059.3	368977
2.10483e+06	134453	589925
2.10995e+06	33734.2	423374
2.11311e+06	65040.3	397598
2.12116e+06	152059	394856
2.13207e+06	73448.1	299796
2.13392e+06	150834	432312
2.16575e+06	135828	638036
2.17321e+06	62169.4	327820
2.18153e+06	105610	586453
2.19794e+06	126263	552718
2.23631e+06	80098.7	357608
2.25114e+06	94466.4	494198
2.2673e+06	61005.7	672905
2.37588e+06	127187	689532
2.47149e+06	49858.4	381661
2.73486e+06	36499.1	1.18071e+06
2.76649e+06	45691.9	708034
2.9169e+06	78489.1	393563
2.98449e+06	154953	594454
3.13622e+06	88722.3	789073
3.44145e+06	111321	1.07765e+06
3.58693e+06	72206.4	627912
3.59312e+06	47411.7	520021
3.82575e+06	99651.4	578796
3.95578e+06	62833.8	936062
3.98603e+06	75698.6	569607
3.99031e+06	104288	783180
4.00267e+06	90013	584502
4.00409e+06	189141	680721
4.02842e+06	18801.9	586772
4.2293e+06	113600	1.25671e+06
