# Supplementary material for: Embryonic stem cells maintain high origin activity and slow forks to coordinate replication with cell cycle progression
Source: EMBO Rep. 2024 Jul 25;25(9):6. doi: 10.1038/s44319-024-00207-5 (PMC11387781; doi:10.1038/s44319-024-00207-5)
Supplement: Supplementary file 5 — Source data Fig. 3 [file 44319_2024_207_MOESM5_ESM.zip › EMBOR-2024-58881_SourceDataForFigure3/EMBOR-2024-58881_SourceDataFor3D/EMBOR-2024-58881_SourceDataFor3DpRad17 MEF HU.xlsx]

## Sheet: Sheet1
DAPI	PCNA	pRad17
1.53966e+06	6.20569e+06	1.68836e+06
1.68027e+06	5.62376e+06	2.41816e+06
1.68347e+06	4.91935e+06	1.42554e+06
1.69479e+06	4.69322e+06	2.4297e+06
1.79037e+06	6.35468e+06	2.6508e+06
1.90823e+06	3.15183e+06	865026
1.96932e+06	4.21522e+06	2.59914e+06
1.9713e+06	3.64107e+06	1.36999e+06
1.97921e+06	4.18269e+06	1.20957e+06
2.02316e+06	4.26342e+06	1.36225e+06
2.02999e+06	4.07263e+06	1.44239e+06
2.03303e+06	3.04048e+06	1.09171e+06
2.08115e+06	3.87494e+06	734622
2.08773e+06	3.3142e+06	1.14116e+06
2.10213e+06	4.85665e+06	2.23707e+06
2.14715e+06	4.30574e+06	2.04352e+06
2.15171e+06	3.26957e+06	1.05828e+06
2.17858e+06	3.12167e+06	1.18744e+06
2.22062e+06	3.46887e+06	2.11747e+06
2.22359e+06	4.74577e+06	2.91969e+06
2.26571e+06	3.59495e+06	1.58452e+06
2.26779e+06	3.94829e+06	1.35457e+06
2.28865e+06	3.34565e+06	1.58135e+06
2.30692e+06	4.14233e+06	2.96758e+06
2.3251e+06	5.07346e+06	3.58698e+06
2.35915e+06	4.51584e+06	2.67145e+06
2.40931e+06	4.43281e+06	4.11975e+06
2.41882e+06	3.98872e+06	3.35615e+06
2.43731e+06	3.74291e+06	1.31651e+06
2.44077e+06	4.11409e+06	2.4497e+06
2.44882e+06	3.43703e+06	1.47644e+06
2.4819e+06	3.29255e+06	1.15154e+06
2.48313e+06	3.0442e+06	2.49586e+06
2.49049e+06	7.75905e+06	3.59377e+06
2.5081e+06	3.64043e+06	1.86997e+06
2.51989e+06	5.03807e+06	1.16916e+06
2.54248e+06	7.32689e+06	3.39352e+06
2.55488e+06	3.17981e+06	2.71066e+06
2.56737e+06	7.42264e+06	3.35784e+06
2.61712e+06	3.9438e+06	1.79691e+06
2.64754e+06	3.54177e+06	3.08469e+06
2.67892e+06	3.57127e+06	1.72775e+06
2.6909e+06	3.35078e+06	2.17135e+06
2.69408e+06	3.47883e+06	4.00438e+06
2.6965e+06	6.3128e+06	3.60676e+06
2.71075e+06	3.41618e+06	2.59516e+06
2.78317e+06	8.40336e+06	4.09223e+06
2.81783e+06	5.35114e+06	2.13817e+06
2.86404e+06	5.17071e+06	2.18438e+06
2.90012e+06	4.50135e+06	1.86086e+06
2.90464e+06	3.02551e+06	3.90899e+06
2.92327e+06	4.10243e+06	1.05628e+06
2.93004e+06	3.11603e+06	2.46396e+06
2.9433e+06	4.39244e+06	1.50338e+06
2.95075e+06	5.20287e+06	3.46434e+06
2.95543e+06	5.94844e+06	3.52594e+06
3.02407e+06	5.17752e+06	2.84716e+06
3.04078e+06	8.01473e+06	2.18027e+06
3.11636e+06	4.6486e+06	2.53889e+06
3.12903e+06	3.26892e+06	3.16903e+06
3.1452e+06	3.13133e+06	3.5123e+06
3.16234e+06	6.69828e+06	4.47568e+06
3.17769e+06	3.91755e+06	2.66637e+06
3.17798e+06	3.69536e+06	1.25391e+06
3.21511e+06	5.00712e+06	2.46792e+06
3.23272e+06	8.04022e+06	3.53973e+06
3.23974e+06	3.53465e+06	2.5883e+06
3.28794e+06	3.29662e+06	1.63693e+06
3.32123e+06	4.19617e+06	2.45854e+06
3.33547e+06	4.38905e+06	2.59593e+06
3.33646e+06	3.15572e+06	3.40402e+06
3.42547e+06	4.78319e+06	1.74084e+06
3.45159e+06	6.5247e+06	2.58028e+06
3.4605e+06	6.7208e+06	2.21445e+06
3.52906e+06	4.83306e+06	1.06643e+06
3.54471e+06	5.02194e+06	2.75534e+06
3.56163e+06	3.43061e+06	2.08829e+06
3.57198e+06	9.24712e+06	2.10614e+06
3.57579e+06	4.12848e+06	1.68692e+06
3.62379e+06	4.59413e+06	3.86036e+06
3.63187e+06	3.57778e+06	1.37287e+06
3.63301e+06	4.63263e+06	1.77825e+06
3.64734e+06	6.04674e+06	2.75958e+06
3.69656e+06	5.17544e+06	1.79802e+06
3.69692e+06	4.38848e+06	3.13913e+06
3.75103e+06	3.46488e+06	2.00831e+06
3.79551e+06	3.69323e+06	4.63269e+06
3.87467e+06	4.84222e+06	1.23356e+06
3.88375e+06	3.40645e+06	2.00543e+06
3.88417e+06	5.99941e+06	3.25079e+06
3.89499e+06	4.00043e+06	4.26473e+06
3.91287e+06	3.00346e+06	926315
3.93594e+06	3.46132e+06	1.85611e+06
3.97016e+06	5.68016e+06	3.67789e+06
4.04832e+06	6.28404e+06	3.18262e+06
4.06951e+06	5.59033e+06	1.85227e+06
4.07065e+06	9.99071e+06	2.51498e+06
4.08365e+06	5.92627e+06	1.76494e+06
4.08968e+06	6.41018e+06	3.39504e+06
4.11172e+06	3.56109e+06	2.17253e+06
4.18052e+06	3.71795e+06	4.70731e+06
4.18923e+06	4.7494e+06	2.87179e+06
4.21822e+06	8.00486e+06	2.58751e+06
4.23394e+06	4.297e+06	1.66777e+06
4.25496e+06	3.51625e+06	3.60146e+06
4.28002e+06	5.09924e+06	1.37238e+06
4.34228e+06	7.65949e+06	1.67901e+06
4.39003e+06	3.33003e+06	1.23757e+06
4.39327e+06	3.43814e+06	1.47591e+06
4.40285e+06	3.85752e+06	1.88793e+06
4.41374e+06	3.46375e+06	1.80021e+06
4.4716e+06	5.45643e+06	4.73134e+06
4.51331e+06	6.73395e+06	1.73737e+06
4.52931e+06	1.20634e+07	3.64822e+06
4.54398e+06	6.48136e+06	1.95193e+06
4.73994e+06	1.01239e+07	2.74096e+06
4.80032e+06	4.4832e+06	2.00464e+06
4.87828e+06	3.65485e+06	1.55667e+06
1.19207e+06	730721	999592
1.21566e+06	1.14797e+06	602988
1.34686e+06	241487	687226
1.36165e+06	1.46553e+06	432848
1.36713e+06	553916	1.82764e+06
1.37275e+06	2.07442e+06	1.18134e+06
1.4095e+06	2.44791e+06	974830
1.42236e+06	1.66284e+06	858865
1.42376e+06	2.7982e+06	1.57505e+06
1.47532e+06	296972	1.4216e+06
1.47886e+06	1.41568e+06	733446
1.50646e+06	595574	1.35242e+06
1.50677e+06	494861	945266
1.51142e+06	2.39095e+06	1.14082e+06
1.51873e+06	2.52488e+06	1.59303e+06
1.55236e+06	204567	1.51287e+06
1.56083e+06	1.6378e+06	1.09927e+06
1.57087e+06	258172	1.50559e+06
1.5962e+06	1.12424e+06	630424
1.60195e+06	38806.4	497759
1.60793e+06	444029	1.33581e+06
1.61171e+06	800702	2.24513e+06
1.61261e+06	663940	1.32128e+06
1.62552e+06	83358.9	558532
1.6271e+06	2.01063e+06	1.12013e+06
1.6358e+06	361500	1.00815e+06
1.64273e+06	122543	1.03028e+06
1.64395e+06	721607	1.00839e+06
1.64463e+06	1.15117e+06	1.11736e+06
1.66635e+06	947757	611770
1.67129e+06	2.37517e+06	745814
1.67358e+06	952381	1.69796e+06
1.68085e+06	272380	1.69358e+06
1.68217e+06	68639.5	1.07894e+06
1.68777e+06	83090	615690
1.6936e+06	249846	479623
1.69647e+06	1.67449e+06	824029
1.70599e+06	2.18599e+06	2.02739e+06
1.71513e+06	185616	1.11199e+06
1.73535e+06	781035	1.91367e+06
1.73928e+06	573881	1.33507e+06
1.77865e+06	1.84301e+06	1.01646e+06
1.78102e+06	939268	597487
1.78633e+06	2.07145e+06	676489
1.78793e+06	205830	736579
1.78854e+06	852202	643555
1.79749e+06	923454	803059
1.80138e+06	51743.3	1.30121e+06
1.8049e+06	661072	1.50127e+06
1.80765e+06	1.53195e+06	1.82292e+06
1.81116e+06	104195	1.43144e+06
1.81418e+06	796055	2.06379e+06
1.81473e+06	2.00895e+06	1.73706e+06
1.81867e+06	2.23559e+06	1.16857e+06
1.81923e+06	436746	1.43078e+06
1.81963e+06	2.89147e+06	1.931e+06
1.81981e+06	1.43471e+06	727177
1.84019e+06	1.39139e+06	921806
1.84534e+06	2.0073e+06	965257
1.84548e+06	590454	967604
1.85455e+06	1.84984e+06	2.59421e+06
1.85765e+06	1.31063e+06	587701
1.86026e+06	115194	662476
1.86175e+06	1.35225e+06	2.01663e+06
1.86624e+06	353668	709146
1.86753e+06	321640	1.34207e+06
1.88133e+06	119528	1.83523e+06
1.88166e+06	2.24295e+06	1.22264e+06
1.89247e+06	1.50375e+06	2.08005e+06
1.89902e+06	603754	2.94122e+06
1.90319e+06	1.88035e+06	1.07212e+06
1.90353e+06	397138	1.04793e+06
1.90902e+06	647915	980161
1.9095e+06	1.57341e+06	924551
1.91056e+06	37620.2	787968
1.92107e+06	1.7994e+06	634688
1.93079e+06	917910	1.75592e+06
1.93105e+06	306683	1.37254e+06
1.93188e+06	906196	631954
1.94558e+06	604534	818539
1.95976e+06	1.32813e+06	1.73981e+06
1.97162e+06	667016	971774
1.97531e+06	2.86573e+06	2.02189e+06
1.97571e+06	188718	551349
1.97736e+06	87932.2	858698
1.98855e+06	1.18677e+06	1.73669e+06
1.99496e+06	2.51823e+06	863056
2.00122e+06	549539	712473
2.00355e+06	1.76659e+06	2.35876e+06
2.01405e+06	2.23742e+06	1.32816e+06
2.01993e+06	1.76483e+06	808036
2.02015e+06	2.86198e+06	1.29296e+06
2.02257e+06	115030	746414
2.02379e+06	926394	759966
2.03631e+06	1.80153e+06	1.03619e+06
2.03728e+06	2.12845e+06	1.68975e+06
2.04617e+06	1.28717e+06	3.40008e+06
2.0466e+06	2.16075e+06	1.53829e+06
2.04681e+06	905074	1.57987e+06
2.04693e+06	2.61149e+06	2.66191e+06
2.05827e+06	880268	1.06121e+06
2.06339e+06	1.63783e+06	1.07753e+06
2.07053e+06	306737	682825
2.07591e+06	2.02621e+06	1.77467e+06
2.07848e+06	2.20209e+06	1.50772e+06
2.08983e+06	2.36007e+06	598600
2.09081e+06	1.49494e+06	1.45959e+06
2.11159e+06	170913	975205
2.11208e+06	1.98567e+06	1.73503e+06
2.12312e+06	822567	1.29997e+06
2.12591e+06	2.03035e+06	1.22995e+06
2.13167e+06	644391	712689
2.14401e+06	2.61315e+06	1.04592e+06
2.14826e+06	2.06338e+06	1.01782e+06
2.15139e+06	435682	984396
2.15188e+06	290555	769092
2.15227e+06	2.08953e+06	723822
2.16154e+06	1.84676e+06	2.26642e+06
2.17613e+06	1.37669e+06	1.17464e+06
2.17717e+06	2.11674e+06	1.87041e+06
2.18272e+06	1.82492e+06	1.15148e+06
2.18637e+06	1.12922e+06	662786
2.18995e+06	2.54623e+06	2.97838e+06
2.19035e+06	2.12901e+06	1.09098e+06
2.19239e+06	167764	851129
2.19461e+06	1.35256e+06	2.0923e+06
2.19593e+06	1.74256e+06	867406
2.19913e+06	489379	1.12856e+06
2.19923e+06	1.49303e+06	1.10275e+06
2.20355e+06	2.15972e+06	636886
2.21126e+06	2.89075e+06	1.18756e+06
2.21147e+06	839812	1.45691e+06
2.21828e+06	1.00139e+06	1.53497e+06
2.22138e+06	289942	988616
2.2328e+06	1.01949e+06	581976
2.24724e+06	2.84793e+06	1.97007e+06
2.26931e+06	2.04181e+06	856703
2.27097e+06	1.67779e+06	781220
2.29058e+06	749337	1.6248e+06
2.29373e+06	2.60633e+06	1.38902e+06
2.29403e+06	2.97716e+06	3.9189e+06
2.31631e+06	698063	3.5561e+06
2.31794e+06	1.78593e+06	883570
2.31849e+06	1.48959e+06	993882
2.3303e+06	1.23613e+06	1.21013e+06
2.33163e+06	1.27553e+06	1.0744e+06
2.34135e+06	2.021e+06	2.4e+06
2.34331e+06	1.42502e+06	1.55322e+06
2.35048e+06	1.78611e+06	1.22817e+06
2.35267e+06	2.09682e+06	2.53711e+06
2.36732e+06	1.34792e+06	2.13504e+06
2.37716e+06	859771	2.68166e+06
2.39212e+06	2.92095e+06	1.57112e+06
2.43005e+06	1.77501e+06	1.19958e+06
2.46942e+06	2.25832e+06	1.62413e+06
2.47091e+06	2.5155e+06	1.67701e+06
2.58031e+06	1.39023e+06	1.25378e+06
2.58109e+06	29585.2	838983
2.61171e+06	568181	1.36847e+06
2.62438e+06	246370	1.11605e+06
2.63141e+06	1.74581e+06	3.1212e+06
2.65928e+06	2.72067e+06	2.83544e+06
2.65968e+06	1.20828e+06	1.85408e+06
2.71729e+06	1.00676e+06	2.29054e+06
2.73388e+06	2.94987e+06	2.51477e+06
2.79254e+06	1.72246e+06	2.58175e+06
2.84001e+06	292398	1.92526e+06
2.85645e+06	1.20933e+06	4.19904e+06
2.86839e+06	2.31218e+06	2.02515e+06
2.86987e+06	2.99907e+06	1.85772e+06
2.8863e+06	57549.5	1.03032e+06
2.90064e+06	836927	3.24364e+06
3.08924e+06	2.15672e+06	1.6813e+06
3.17301e+06	1.39559e+06	2.07461e+06
3.17818e+06	1.17455e+06	1.9323e+06
3.18815e+06	2.06016e+06	2.15021e+06
3.21741e+06	2.49314e+06	1.7558e+06
3.2235e+06	569899	1.8843e+06
3.35638e+06	61023.8	1.16115e+06
3.39793e+06	296099	1.4882e+06
3.50244e+06	567442	1.02928e+06
3.57241e+06	1.86147e+06	1.0368e+06
3.57455e+06	2.5208e+06	3.259e+06
3.66986e+06	2.22427e+06	2.31495e+06
3.72138e+06	525389	3.59506e+06
3.72628e+06	2.97181e+06	977199
3.76965e+06	2.93649e+06	4.28102e+06
3.77985e+06	1.9507e+06	932736
3.81794e+06	1.96911e+06	1.61752e+06
3.85546e+06	1.34865e+06	1.31992e+06
3.85647e+06	1.47966e+06	2.00497e+06
3.90848e+06	2.41147e+06	2.46674e+06
4.00138e+06	1.29935e+06	3.32566e+06
4.02179e+06	1.23594e+06	2.95172e+06
4.0316e+06	2.79349e+06	1.78868e+06
4.07215e+06	1.26337e+06	1.70118e+06
4.14621e+06	1.31415e+06	3.18609e+06
4.24447e+06	1.65897e+06	2.23746e+06
4.43985e+06	1.4816e+06	3.97596e+06
4.44034e+06	1.89116e+06	1.73668e+06
4.74358e+06	2.68955e+06	2.19521e+06
4.9973e+06	2.29369e+06	3.28778e+06
