# Supplementary material for: Embryonic stem cells maintain high origin activity and slow forks to coordinate replication with cell cycle progression
Source: EMBO Rep. 2024 Jul 25;25(9):6. doi: 10.1038/s44319-024-00207-5 (PMC11387781; doi:10.1038/s44319-024-00207-5)
Supplement: Supplementary file 5 — Source data Fig. 3 [file 44319_2024_207_MOESM5_ESM.zip › EMBOR-2024-58881_SourceDataForFigure3/EMBOR-2024-58881_SourceDataFor3D/EMBOR-2024-58881_SourceDataFor3DpRad17 ES con.xlsx]

## Sheet: Sheet1
DAPI	PCNA	pRad17
750851	819176	339106
785692	1.04813e+06	276010
787456	783523	308739
807186	830411	214668
822043	307541	317883
890263	294048	320566
908493	1.03022e+06	389541
920128	1.02305e+06	333442
923258	821586	326330
939123	1.0828e+06	367998
951567	992094	375666
988146	917918	301760
991298	947881	453139
1.00398e+06	1.29393e+06	446303
1.00629e+06	788731	564236
1.02305e+06	487176	327674
1.03723e+06	632251	349063
1.0538e+06	1.57569e+06	424567
1.06052e+06	1.25886e+06	583531
1.06477e+06	684985	428268
1.06532e+06	1.22647e+06	478675
1.07806e+06	1.33113e+06	459542
1.08586e+06	584567	339415
1.11648e+06	781708	430965
1.13083e+06	1.18157e+06	386533
1.13881e+06	358363	339744
1.15007e+06	1.35173e+06	533832
1.15219e+06	873265	464178
1.15885e+06	538397	448937
1.15992e+06	1.34268e+06	526623
1.16635e+06	915397	527235
1.1718e+06	455242	580465
1.17891e+06	1.04789e+06	532059
1.18051e+06	956845	405291
1.19064e+06	1.39124e+06	435073
1.19205e+06	971234	396018
1.19575e+06	827874	569339
1.19797e+06	673673	481830
1.1987e+06	707835	466593
1.21178e+06	1.47372e+06	586741
1.21981e+06	1.57711e+06	498068
1.22356e+06	1.07017e+06	515853
1.2323e+06	945830	369489
1.25249e+06	1.55426e+06	638976
1.26245e+06	1.26885e+06	621870
1.2694e+06	1.46977e+06	560280
1.26943e+06	1.24019e+06	727488
1.27397e+06	889610	476620
1.27476e+06	1.12902e+06	468934
1.2754e+06	1.28244e+06	450237
1.27624e+06	700176	538788
1.28204e+06	1.13851e+06	558910
1.28502e+06	237385	515286
1.28517e+06	1.58075e+06	394667
1.29315e+06	1.24919e+06	528815
1.31074e+06	1.10957e+06	474093
1.31879e+06	1.05902e+06	398887
1.33031e+06	1.12435e+06	461426
1.3331e+06	1.00212e+06	519742
1.33616e+06	1.683e+06	504167
1.33653e+06	1.21652e+06	601365
1.34774e+06	1.02606e+06	445399
1.35464e+06	538965	1.12914e+06
1.35591e+06	990419	564632
1.35702e+06	1.13871e+06	531334
1.35916e+06	1.6703e+06	517677
1.3604e+06	868639	471098
1.36212e+06	1.1243e+06	556754
1.37048e+06	1.46152e+06	509741
1.37106e+06	1.75693e+06	503748
1.37476e+06	1.0928e+06	547855
1.37656e+06	1.18124e+06	494497
1.37734e+06	1.22323e+06	686408
1.37765e+06	1.23002e+06	487492
1.38202e+06	1.16277e+06	560401
1.39294e+06	1.26462e+06	438215
1.39338e+06	1.11709e+06	605098
1.39441e+06	1.22652e+06	725887
1.4005e+06	717653	673574
1.40727e+06	918033	758004
1.40838e+06	1.35133e+06	457819
1.41047e+06	1.29032e+06	521976
1.41398e+06	422373	1.14481e+06
1.41421e+06	1.33086e+06	624791
1.41603e+06	1.50153e+06	566614
1.41628e+06	2.95556e+06	725283
1.41747e+06	1.74504e+06	677327
1.42176e+06	846781	494227
1.42543e+06	1.44316e+06	625403
1.42815e+06	1.3717e+06	669635
1.43367e+06	798369	419561
1.44448e+06	1.69347e+06	435295
1.44494e+06	1.61724e+06	483431
1.44763e+06	1.50278e+06	524520
1.44942e+06	1.5184e+06	444646
1.44953e+06	1.5876e+06	492794
1.45728e+06	1.19083e+06	488527
1.45893e+06	1.55093e+06	759009
1.4595e+06	1.36198e+06	575361
1.46097e+06	1.16011e+06	419839
1.46524e+06	1.07964e+06	465938
1.47259e+06	1.6539e+06	533222
1.47619e+06	1.62898e+06	503558
1.48082e+06	2.0331e+06	501907
1.48134e+06	2.04693e+06	644451
1.48201e+06	1.50726e+06	558994
1.48343e+06	1.38403e+06	644675
1.49753e+06	1.20856e+06	466405
1.50293e+06	1.43638e+06	521608
1.50587e+06	1.80859e+06	576417
1.51086e+06	1.86665e+06	589147
1.51779e+06	1.08176e+06	608910
1.52488e+06	1.58106e+06	750580
1.5314e+06	1.4537e+06	547198
1.53286e+06	1.29636e+06	523956
1.53306e+06	1.57119e+06	525941
1.53575e+06	1.08518e+06	623845
1.54749e+06	1.74696e+06	620965
1.55384e+06	1.30386e+06	559080
1.55567e+06	1.54986e+06	859139
1.5565e+06	819310	660449
1.56319e+06	1.73353e+06	645281
1.56608e+06	1.6229e+06	695652
1.57415e+06	1.43009e+06	729910
1.58102e+06	1.51864e+06	772605
1.59243e+06	1.31473e+06	614955
1.60674e+06	1.32439e+06	657727
1.60726e+06	1.92006e+06	584369
1.61616e+06	1.38117e+06	881926
1.61991e+06	1.64013e+06	660842
1.62006e+06	1.42312e+06	595532
1.6292e+06	1.53929e+06	676282
1.63091e+06	1.23046e+06	604403
1.63904e+06	1.52457e+06	490570
1.64052e+06	1.07594e+06	672706
1.64678e+06	856092	603669
1.65464e+06	1.21566e+06	555591
1.66009e+06	1.3384e+06	569105
1.6655e+06	1.05566e+06	985269
1.66925e+06	1.54304e+06	517496
1.67039e+06	1.13331e+06	447473
1.67531e+06	1.13027e+06	553466
1.68218e+06	1.89932e+06	647820
1.68914e+06	1.41608e+06	688748
1.69939e+06	1.24901e+06	671523
1.7059e+06	1.01891e+06	526483
1.70607e+06	1.20837e+06	781934
1.71204e+06	928258	793001
1.71216e+06	940280	717287
1.72028e+06	1.32648e+06	986344
1.72056e+06	2.00159e+06	588347
1.72323e+06	1.81183e+06	544576
1.72749e+06	603371	830914
1.73143e+06	1.27566e+06	643025
1.73285e+06	1.62828e+06	663801
1.73462e+06	974430	579763
1.73508e+06	1.55315e+06	362313
1.74274e+06	1.44566e+06	511825
1.74357e+06	1.06723e+06	494876
1.74784e+06	1.19259e+06	485319
1.75036e+06	1.25985e+06	645150
1.75229e+06	1.66248e+06	597648
1.75352e+06	1.96764e+06	627704
1.75668e+06	1.32152e+06	564876
1.76474e+06	1.67522e+06	649539
1.7648e+06	1.23612e+06	683099
1.76781e+06	1.8387e+06	752016
1.77209e+06	1.93529e+06	966357
1.78051e+06	1.22503e+06	583128
1.78236e+06	1.24749e+06	584430
1.78801e+06	1.67964e+06	594534
1.79048e+06	1.68802e+06	482878
1.79491e+06	961882	456737
1.79839e+06	1.05294e+06	955032
1.80313e+06	700142	948796
1.80813e+06	2.71187e+06	1.10035e+06
1.81583e+06	1.74077e+06	528327
1.81674e+06	1.77652e+06	1.13972e+06
1.81904e+06	1.44599e+06	766562
1.82098e+06	1.43459e+06	620242
1.8296e+06	1.54306e+06	430709
1.83531e+06	1.40118e+06	628537
1.8367e+06	1.40098e+06	570275
1.83822e+06	1.18063e+06	567758
1.84903e+06	1.68322e+06	479109
1.86323e+06	1.59197e+06	828230
1.86412e+06	1.62203e+06	449091
1.86595e+06	1.34403e+06	881748
1.86637e+06	2.25689e+06	843472
1.8745e+06	1.07208e+06	648819
1.87527e+06	1.35979e+06	603303
1.87739e+06	960837	866795
1.8839e+06	1.13067e+06	643149
1.89042e+06	1.42592e+06	813049
1.89172e+06	1.38988e+06	552973
1.8956e+06	1.2133e+06	860921
1.90107e+06	936852	672547
1.90471e+06	1.15073e+06	721659
1.9064e+06	956478	725975
1.90679e+06	1.65591e+06	661551
1.91745e+06	2.4093e+06	571963
1.92062e+06	1.1595e+06	572244
1.93406e+06	1.95406e+06	1.14129e+06
1.93495e+06	823655	611487
1.94115e+06	1.35115e+06	856942
1.94575e+06	915293	690876
1.94695e+06	978640	629273
1.94816e+06	1.25863e+06	812121
1.95619e+06	1.46889e+06	651474
1.95824e+06	1.61254e+06	613617
1.95879e+06	1.20747e+06	630201
1.95939e+06	1.09988e+06	625166
1.96442e+06	614720	601252
1.97269e+06	1.50981e+06	564868
1.98026e+06	1.07233e+06	793074
1.98082e+06	1.80759e+06	675800
1.9816e+06	3.56766e+06	586155
1.99204e+06	1.60855e+06	1.11595e+06
1.9939e+06	1.25341e+06	684241
1.9962e+06	1.05789e+06	819114
1.99699e+06	2.13296e+06	1.67188e+06
1.99952e+06	1.27982e+06	584299
2.00293e+06	1.64952e+06	633331
2.00336e+06	2.30594e+06	832631
2.00504e+06	1.36112e+06	672746
2.01246e+06	1.33725e+06	959479
2.02052e+06	1.80129e+06	573976
2.0304e+06	1.53495e+06	678139
2.03325e+06	332413	845591
2.03353e+06	1.13857e+06	624021
2.03568e+06	1.15458e+06	569184
2.03798e+06	2.27361e+06	750944
2.04028e+06	1.48353e+06	1.00348e+06
2.04192e+06	1.47165e+06	667043
2.04672e+06	1.41539e+06	592261
2.05516e+06	2.01937e+06	698149
2.06069e+06	1.7007e+06	768019
2.06169e+06	737048	654202
2.06188e+06	1.79707e+06	626916
2.07367e+06	1.36702e+06	630433
2.08335e+06	1.74119e+06	667445
2.08616e+06	2.60113e+06	1.16033e+06
2.0991e+06	1.12147e+06	746073
2.10092e+06	1.21963e+06	788371
2.1038e+06	1.44353e+06	757855
2.10462e+06	1.24744e+06	781075
2.11078e+06	1.26746e+06	976461
2.11245e+06	1.31303e+06	1.1102e+06
2.12078e+06	1.08784e+06	677909
2.12709e+06	2.16715e+06	807247
2.12974e+06	754575	687691
2.13423e+06	1.76439e+06	628720
2.13894e+06	1.07705e+06	1.18924e+06
2.14002e+06	2.50518e+06	852890
2.14573e+06	2.33946e+06	671491
2.14605e+06	1.10691e+06	724090
2.14834e+06	1.26172e+06	720002
2.14843e+06	2.38131e+06	825057
2.1504e+06	1.31975e+06	655405
2.15127e+06	377587	675917
2.15206e+06	981397	677786
2.15431e+06	826106	669158
2.15491e+06	1.86623e+06	553302
2.15684e+06	671260	760727
2.1597e+06	1.61641e+06	796155
2.17132e+06	1.65699e+06	805395
2.17254e+06	1.63805e+06	594934
2.17284e+06	1.73675e+06	800771
2.17562e+06	1.51536e+06	592592
2.17591e+06	1.73333e+06	705788
2.17902e+06	1.17282e+06	948492
2.19217e+06	1.3559e+06	605183
2.19378e+06	1.83573e+06	588853
2.21427e+06	1.4836e+06	548935
2.21581e+06	843530	816017
2.23164e+06	1.23021e+06	815954
2.2664e+06	1.85057e+06	946701
2.2679e+06	2.01268e+06	1.1365e+06
2.28506e+06	1.50256e+06	809887
2.29326e+06	643047	934529
2.29694e+06	1.47426e+06	761371
2.29736e+06	687397	885930
2.30295e+06	2.31159e+06	749205
2.3057e+06	965013	704229
2.30579e+06	1.49018e+06	701236
2.31253e+06	1.677e+06	672154
2.32812e+06	2.04794e+06	1.37838e+06
2.33193e+06	634091	1.06941e+06
2.33197e+06	859432	735675
2.33622e+06	866101	815869
2.3403e+06	1.2076e+06	1.33629e+06
2.35261e+06	830765	800105
2.3589e+06	2.05689e+06	1.40121e+06
2.36517e+06	457518	694668
2.36686e+06	1.29687e+06	639229
2.36816e+06	952682	858387
2.37784e+06	1.01907e+06	614733
2.38409e+06	852552	625865
2.38903e+06	1.1486e+06	1.09975e+06
2.39029e+06	249445	648876
2.39613e+06	1.17186e+06	748740
2.39638e+06	987896	1.18849e+06
2.39953e+06	1.11387e+06	870575
2.41139e+06	884777	1.12019e+06
2.43633e+06	2.15764e+06	720798
2.43869e+06	1.40775e+06	614695
2.44283e+06	1.51995e+06	612738
2.44655e+06	1.64788e+06	1.13422e+06
2.44738e+06	1.1371e+06	694931
2.45195e+06	1.97586e+06	932191
2.45959e+06	1.42537e+06	647730
2.47435e+06	535834	895431
2.47826e+06	1.40111e+06	702061
2.47988e+06	910106	707519
2.48907e+06	1.33316e+06	793347
2.50338e+06	1.46647e+06	589719
2.50373e+06	1.76284e+06	739478
2.50718e+06	1.36489e+06	862400
2.51357e+06	647480	812603
2.53286e+06	762314	782309
2.56778e+06	1.83983e+06	687374
2.57769e+06	750502	895646
2.58041e+06	1.20245e+06	672642
2.58178e+06	767519	707345
2.5838e+06	1.23385e+06	737095
2.58812e+06	2.0085e+06	784208
2.59241e+06	511812	781538
2.59296e+06	851656	768614
2.60039e+06	1.90931e+06	596273
2.60648e+06	514903	724298
2.61546e+06	1.90387e+06	769304
2.62756e+06	775733	661977
2.63431e+06	878679	986663
2.6506e+06	366363	746936
2.65439e+06	436845	896299
2.66902e+06	1.83638e+06	758019
2.66926e+06	810058	757198
2.67042e+06	634542	1.02324e+06
2.67103e+06	280920	746804
2.67734e+06	1.78524e+06	778156
2.70068e+06	766275	801307
2.71325e+06	871528	797845
2.7383e+06	1.9289e+06	961095
2.74838e+06	376269	755546
2.81561e+06	592967	911817
2.8224e+06	627822	783907
2.86083e+06	1.64798e+06	765047
1.02455e+06	24163.3	361499
1.04408e+06	78951.9	433597
1.06083e+06	173699	365598
1.06674e+06	21015.2	314112
1.07461e+06	22562.7	361143
1.101e+06	71256.6	476501
1.10479e+06	97140.2	482750
1.12374e+06	39173.7	437736
1.12896e+06	86904.1	506870
1.1533e+06	112222	530648
1.15353e+06	40563.2	350276
1.1691e+06	22997.4	408263
1.19716e+06	35033.1	460823
1.20772e+06	75110.6	490417
1.20988e+06	71991.8	606121
1.23837e+06	30677.6	279679
1.26754e+06	103063	453840
1.27137e+06	106043	534874
1.28972e+06	49847.7	452653
1.29242e+06	178667	497435
1.30532e+06	18656.7	540879
1.32808e+06	83263.2	610935
1.33806e+06	48796.5	534048
1.35335e+06	37354.6	425999
1.35583e+06	36989.7	398745
1.38097e+06	36715.3	547214
1.38192e+06	74137.8	595734
1.65163e+06	85690	463231
1.81227e+06	83811.2	1.08445e+06
1.94217e+06	81924.5	907959
1.95188e+06	87478.6	488093
1.98147e+06	56681.4	1.86517e+06
1.98526e+06	116866	558343
2.05915e+06	99117.7	875702
2.06399e+06	107414	961232
2.09352e+06	84016.1	758645
2.21605e+06	120553	931416
2.23533e+06	58926.3	833755
2.25786e+06	59993.1	800490
2.27397e+06	70964.9	962898
2.28223e+06	109010	1.14463e+06
2.30424e+06	149935	1.06105e+06
2.3143e+06	177911	706306
2.3674e+06	71115.3	797806
2.41379e+06	126727	770502
2.42553e+06	109182	928001
2.42593e+06	57454.4	707513
2.43025e+06	83666.3	1.97277e+06
2.45372e+06	177758	1.1203e+06
2.46867e+06	126119	1.16998e+06
2.48683e+06	62961.6	1.90955e+06
2.48822e+06	94310.8	1.09991e+06
2.49264e+06	193709	781835
2.51041e+06	72793.4	802646
2.534e+06	75072.3	866124
2.55131e+06	71879.8	807088
2.55399e+06	66149.4	715413
2.57467e+06	48956.8	767703
2.59148e+06	103569	906557
2.61981e+06	58879	687161
2.62493e+06	75876.7	936795
2.63063e+06	131378	846098
2.65096e+06	96105.3	1.0805e+06
2.65646e+06	150632	745403
2.66176e+06	74169.7	806423
2.71846e+06	94992.9	1.15772e+06
2.7413e+06	88899.5	1.32631e+06
2.76541e+06	97911.8	1.13457e+06
2.80554e+06	75791	1.14502e+06
2.80741e+06	84440.9	1.00932e+06
2.82698e+06	56117.7	804061
