# Supplementary material for: Embryonic stem cells maintain high origin activity and slow forks to coordinate replication with cell cycle progression
Source: EMBO Rep. 2024 Jul 25;25(9):6. doi: 10.1038/s44319-024-00207-5 (PMC11387781; doi:10.1038/s44319-024-00207-5)
Supplement: Supplementary file 5 — Source data Fig. 3 [file 44319_2024_207_MOESM5_ESM.zip › EMBOR-2024-58881_SourceDataForFigure3/EMBOR-2024-58881_SourceDataFor3D/EMBOR-2024-58881_SourceDataFor3DpRad17 ES ATRi.xlsx]

## Sheet: Sheet1
DAPI	PCNA	pRad17
845299	492212	261386
888820	912956	126317
951927	569403	337469
1.02998e+06	596821	417420
1.03502e+06	263858	232294
1.04441e+06	340750	239403
1.08823e+06	518678	412086
1.09096e+06	713558	344302
1.11116e+06	564373	288368
1.12816e+06	1.12736e+06	411945
1.16344e+06	494861	212795
1.16857e+06	700675	351215
1.18574e+06	200156	221371
1.20121e+06	1.08134e+06	478444
1.21969e+06	412066	294514
1.22488e+06	1.74972e+06	332497
1.22743e+06	2.3112e+06	339390
1.22945e+06	496838	276069
1.23263e+06	900579	484303
1.24219e+06	273449	242154
1.25153e+06	1.87928e+06	336749
1.25598e+06	937401	490212
1.26121e+06	315800	278844
1.26879e+06	609722	391006
1.28163e+06	832841	341280
1.28377e+06	389871	275751
1.29954e+06	1.23874e+06	321934
1.30646e+06	276523	250736
1.3123e+06	292437	278609
1.31637e+06	589534	233503
1.3189e+06	1.98425e+06	482415
1.32378e+06	1.06396e+06	563990
1.32583e+06	2.24889e+06	456546
1.33041e+06	755920	372250
1.34583e+06	286195	194288
1.35221e+06	1.00605e+06	378872
1.35651e+06	1.29287e+06	369264
1.36216e+06	996117	308961
1.36388e+06	1.2631e+06	519203
1.36548e+06	1.24931e+06	408910
1.36581e+06	1.27315e+06	378990
1.36627e+06	811405	335484
1.3669e+06	701184	403472
1.36772e+06	403513	255470
1.36839e+06	1.14716e+06	204658
1.36952e+06	1.1015e+06	419504
1.37076e+06	1.59062e+06	436469
1.3775e+06	321146	232816
1.38065e+06	327513	222623
1.38644e+06	680571	641569
1.38708e+06	448229	442276
1.39078e+06	1.36255e+06	590541
1.39559e+06	892233	293026
1.40504e+06	743977	306995
1.41031e+06	949758	594026
1.4169e+06	536932	518694
1.42315e+06	384926	235526
1.42341e+06	1.14374e+06	511880
1.42372e+06	905041	264189
1.43155e+06	834490	350653
1.44022e+06	3.00892e+06	488265
1.44224e+06	1.42268e+06	473414
1.44402e+06	1.24656e+06	261509
1.46278e+06	688811	373342
1.4639e+06	694945	220070
1.47877e+06	939878	226831
1.47884e+06	682742	348879
1.49188e+06	1.3927e+06	274732
1.49549e+06	504452	411718
1.50533e+06	745190	250348
1.50826e+06	317768	559923
1.50983e+06	1.40101e+06	642370
1.51438e+06	764249	332995
1.51754e+06	1.34345e+06	220076
1.52917e+06	1.83306e+06	551567
1.5325e+06	1.249e+06	545060
1.53325e+06	513170	559948
1.53518e+06	889743	340406
1.54568e+06	811424	579163
1.54661e+06	1.56033e+06	423366
1.5497e+06	1.76332e+06	354450
1.55248e+06	605257	238527
1.56132e+06	1.21409e+06	223710
1.56445e+06	1.0475e+06	269704
1.56602e+06	981929	703041
1.57001e+06	1.19174e+06	308383
1.57221e+06	1.5191e+06	538145
1.57416e+06	1.17638e+06	294970
1.57647e+06	457594	272037
1.57844e+06	707588	462677
1.57919e+06	1.34758e+06	454718
1.5794e+06	1.75916e+06	276886
1.58113e+06	1.22011e+06	359448
1.58298e+06	1.33013e+06	449367
1.58871e+06	1.07375e+06	275908
1.59767e+06	1.10696e+06	641461
1.59959e+06	1.24637e+06	369349
1.60707e+06	1.04797e+06	341616
1.61582e+06	358457	310191
1.61822e+06	1.3268e+06	338733
1.61911e+06	1.54519e+06	429408
1.6249e+06	1.69531e+06	734511
1.63588e+06	1.6557e+06	322705
1.64024e+06	342557	390992
1.65146e+06	1.60588e+06	635860
1.65827e+06	1.80982e+06	890194
1.66405e+06	917397	411419
1.66435e+06	1.11267e+06	330931
1.66554e+06	1.69628e+06	301329
1.67314e+06	1.68686e+06	362468
1.67641e+06	1.48376e+06	347776
1.67664e+06	1.16752e+06	582115
1.67706e+06	1.10468e+06	441903
1.69202e+06	1.28926e+06	531956
1.69296e+06	1.66747e+06	597349
1.69359e+06	931025	457760
1.69363e+06	1.32576e+06	531557
1.69622e+06	1.31493e+06	415451
1.70029e+06	2.04021e+06	311195
1.70679e+06	1.60092e+06	429580
1.71062e+06	1.60008e+06	637912
1.71597e+06	1.658e+06	391609
1.7219e+06	1.5217e+06	457701
1.72522e+06	1.12196e+06	387984
1.72781e+06	1.74055e+06	485935
1.73212e+06	585786	424903
1.73742e+06	1.50773e+06	659440
1.74998e+06	1.22534e+06	396268
1.75552e+06	428187	414013
1.75748e+06	1.13934e+06	558089
1.7598e+06	1.29642e+06	570020
1.76434e+06	1.32525e+06	825797
1.76607e+06	823874	554278
1.76926e+06	1.41658e+06	566588
1.77467e+06	1.64051e+06	497546
1.77728e+06	1.56345e+06	469439
1.78804e+06	1.84282e+06	410104
1.78843e+06	1.47428e+06	375706
1.79441e+06	1.81916e+06	388778
1.80439e+06	1.73857e+06	367341
1.81551e+06	1.59669e+06	459054
1.82359e+06	1.58803e+06	456482
1.82452e+06	1.81202e+06	425627
1.83252e+06	1.12836e+06	419732
1.83684e+06	2.08496e+06	520245
1.86497e+06	1.13716e+06	528933
1.86627e+06	2.07101e+06	418389
1.87478e+06	2.05161e+06	489427
1.8812e+06	1.41312e+06	328582
1.88566e+06	1.71251e+06	532937
1.88896e+06	1.37192e+06	539173
1.89688e+06	1.69355e+06	425829
1.90216e+06	1.7625e+06	546432
1.90849e+06	1.37799e+06	404724
1.91093e+06	2.1988e+06	602005
1.91576e+06	1.37362e+06	417671
1.92651e+06	1.80929e+06	389575
1.92653e+06	1.59528e+06	483692
1.92838e+06	1.54505e+06	406575
1.93505e+06	2.0007e+06	498322
1.93954e+06	1.26713e+06	557751
1.93968e+06	1.40624e+06	730266
1.93979e+06	1.67312e+06	633405
1.95225e+06	2.0756e+06	509069
1.95659e+06	1.31731e+06	499753
1.9615e+06	1.09178e+06	596796
1.97209e+06	1.40822e+06	523578
1.97893e+06	1.34392e+06	499181
1.98563e+06	2.02168e+06	664780
1.99131e+06	947352	537250
1.99579e+06	1.31294e+06	565981
2.00262e+06	1.85276e+06	690679
2.00712e+06	989016	862696
2.0098e+06	1.4048e+06	499093
2.01138e+06	804033	651090
2.02937e+06	1.7303e+06	448443
2.03411e+06	909366	661412
2.0363e+06	1.33156e+06	596364
2.03647e+06	1.43939e+06	389986
2.03993e+06	1.90101e+06	421741
2.05582e+06	1.24264e+06	577313
2.05661e+06	1.73578e+06	564901
2.0598e+06	942942	505507
2.06379e+06	1.59071e+06	723230
2.08114e+06	884554	525598
2.08813e+06	2.11238e+06	554744
2.08999e+06	1.37266e+06	501383
2.1003e+06	1.8028e+06	455230
2.10317e+06	2.41574e+06	743115
2.12643e+06	1.1584e+06	621317
2.12731e+06	1.29997e+06	391665
2.13034e+06	1.66365e+06	506208
2.13073e+06	1.69484e+06	504757
2.13641e+06	1.44398e+06	615417
2.1369e+06	1.14976e+06	532280
2.14172e+06	1.41378e+06	637557
2.15619e+06	1.62456e+06	529367
2.15662e+06	924123	952061
2.16903e+06	1.87641e+06	502825
2.18e+06	2.27948e+06	456878
2.18328e+06	1.13829e+06	1.01833e+06
2.18668e+06	1.99536e+06	467098
2.20074e+06	1.82514e+06	637054
2.20283e+06	1.08516e+06	643893
2.20761e+06	2.20129e+06	1.1742e+06
2.21507e+06	2.33702e+06	571681
2.23092e+06	2.01094e+06	501907
2.23158e+06	2.55694e+06	451162
2.23591e+06	1.89451e+06	508970
2.23766e+06	1.27239e+06	574012
2.24842e+06	1.8269e+06	554315
2.25647e+06	1.74197e+06	677139
2.26007e+06	1.81999e+06	598944
2.2747e+06	1.6502e+06	663182
2.28037e+06	1.92908e+06	298418
2.28146e+06	1.93529e+06	901569
2.28228e+06	996896	464244
2.29091e+06	1.64306e+06	373697
2.29302e+06	1.79926e+06	544479
2.29447e+06	1.26484e+06	521526
2.30081e+06	1.50838e+06	667235
2.30371e+06	1.52475e+06	672981
2.30466e+06	999147	429757
2.31084e+06	1.11852e+06	404397
2.31625e+06	1.39847e+06	850267
2.32265e+06	1.12536e+06	734338
2.32996e+06	1.80872e+06	688611
2.33771e+06	217178	844707
2.33893e+06	1.897e+06	840533
2.34892e+06	1.98844e+06	611411
2.35063e+06	2.12237e+06	1.19154e+06
2.35223e+06	1.17884e+06	615518
2.35287e+06	1.09641e+06	676965
2.35719e+06	1.26278e+06	522881
2.35766e+06	1.87015e+06	724647
2.37343e+06	2.73887e+06	612273
2.3766e+06	2.06472e+06	643793
2.38671e+06	1.35854e+06	1.80168e+06
2.39871e+06	2.50798e+06	823937
2.40697e+06	638756	436091
2.41921e+06	2.33199e+06	495775
2.44118e+06	1.86413e+06	496421
2.44941e+06	2.48943e+06	868709
2.44986e+06	1.44395e+06	521178
2.46941e+06	1.41575e+06	478479
2.47645e+06	1.25804e+06	613363
2.50032e+06	1.98092e+06	764758
2.50289e+06	1.93409e+06	656142
2.5244e+06	1.49078e+06	510045
2.52845e+06	1.43609e+06	969861
2.54287e+06	2.03128e+06	602838
2.54783e+06	1.28476e+06	693354
2.5584e+06	1.57916e+06	1.00755e+06
2.5743e+06	683909	593758
2.58672e+06	1.30829e+06	839611
2.58674e+06	1.58881e+06	611359
2.59514e+06	1.87741e+06	494608
2.59935e+06	1.56089e+06	576938
2.60498e+06	1.2942e+06	645377
2.62074e+06	1.42213e+06	693836
2.62836e+06	955138	394642
2.62915e+06	433008	405078
2.6318e+06	1.60038e+06	545403
2.63404e+06	1.92058e+06	652573
2.63647e+06	1.60978e+06	529738
2.63786e+06	1.66891e+06	521554
2.64233e+06	2.52184e+06	899860
2.65403e+06	1.12567e+06	512938
2.65631e+06	2.34059e+06	863544
2.6602e+06	3.4621e+06	498802
2.69223e+06	367196	691495
2.69359e+06	2.16056e+06	611640
2.69886e+06	1.77081e+06	493498
2.72177e+06	328829	631855
2.72716e+06	1.69308e+06	398125
2.73551e+06	1.66506e+06	595084
2.75465e+06	2.05013e+06	623295
2.77826e+06	1.22772e+06	639068
2.78499e+06	256829	1.00377e+06
2.82355e+06	1.51035e+06	486889
2.83215e+06	802508	436974
2.8328e+06	1.4891e+06	553712
2.84061e+06	1.5436e+06	586650
2.84727e+06	2.31783e+06	1.12141e+06
2.86666e+06	266606	614442
2.89499e+06	1.92648e+06	929849
2.9171e+06	1.70058e+06	629291
2.92396e+06	2.16159e+06	880615
2.93643e+06	1.13497e+06	492112
2.93739e+06	1.45591e+06	777674
2.93958e+06	1.87398e+06	724753
2.9437e+06	521768	599113
2.94714e+06	1.61588e+06	553680
2.95146e+06	1.54337e+06	537227
2.95198e+06	4.16814e+06	809277
2.97674e+06	1.78901e+06	781553
2.98601e+06	1.62444e+06	671669
2.99597e+06	1.86678e+06	637214
2.997e+06	1.44776e+06	522526
2.99947e+06	1.14122e+06	520942
3.00808e+06	1.78047e+06	804655
3.01221e+06	1.44744e+06	353293
3.05936e+06	1.08346e+06	824692
3.08041e+06	1.42648e+06	881305
3.08468e+06	1.89568e+06	636835
3.12551e+06	916315	665024
3.20235e+06	1.415e+06	890280
3.22608e+06	858264	869270
3.24247e+06	571478	516044
3.26825e+06	1.47227e+06	835795
3.31398e+06	1.39159e+06	864907
3.35398e+06	459802	752529
3.40902e+06	1.86815e+06	806646
3.42444e+06	1.78578e+06	797682
3.51367e+06	1.95135e+06	996027
3.61409e+06	233336	925206
3.63849e+06	1.95445e+06	984677
3.74753e+06	1.26844e+06	1.24153e+06
3.88093e+06	2.00157e+06	1.39609e+06
4.13177e+06	751441	666562
814992	166844	218376
833252	6878.9	239098
853265	13572.2	351212
899376	16657.9	182699
912773	14617.2	244967
1.02762e+06	4909.95	330458
1.07088e+06	36336.2	292603
1.09742e+06	56541.9	249616
1.10481e+06	41935.5	466849
1.11408e+06	7395.92	199058
1.11567e+06	7783.76	257649
1.13507e+06	106006	283087
1.13545e+06	60838	218398
1.13841e+06	173989	285570
1.15303e+06	53467.7	171416
1.1544e+06	55484.5	381080
1.15934e+06	19347.2	228993
1.15996e+06	160729	225119
1.17559e+06	44931.8	213501
1.17847e+06	14145.8	182217
1.1816e+06	71009.1	398330
1.1866e+06	11183.6	208949
1.21167e+06	34896.7	292664
1.2126e+06	68473.1	286221
1.21532e+06	-2350.83	387947
1.22651e+06	72949.7	253160
1.23177e+06	93776.1	278319
1.24076e+06	24524.4	255827
1.24246e+06	61198.4	226188
1.24391e+06	114988	206953
1.24448e+06	65553.2	361132
1.24653e+06	94407.3	216817
1.25572e+06	20450.5	253141
1.26835e+06	86256.8	250490
1.27222e+06	29100.9	280658
1.27307e+06	93224.2	348023
1.2735e+06	127886	382117
1.29206e+06	19062.8	295706
1.30379e+06	31348	306409
1.31751e+06	48322.9	361998
1.34057e+06	17171	214172
1.34328e+06	99241.9	260209
1.34444e+06	24875.6	279275
1.34781e+06	21894.1	322235
1.3597e+06	11090.1	238478
1.36008e+06	27382.3	287049
1.36426e+06	83713	219692
1.37897e+06	27573.3	227262
1.39343e+06	35934.5	388017
1.40533e+06	73151.7	330479
1.42205e+06	14396.5	285528
1.42839e+06	23186.6	348997
1.43497e+06	41919.5	296022
1.44276e+06	41866.8	243678
1.46424e+06	28904.5	316903
1.475e+06	54534.2	274685
1.48606e+06	56317.9	241909
1.49641e+06	77408.5	260656
1.4999e+06	45602.7	328099
1.50058e+06	45946.1	292530
1.50864e+06	39380	250173
1.51253e+06	33416.4	275493
1.51394e+06	30854.9	342715
1.52193e+06	111693	315782
1.52411e+06	39520.8	218283
1.55151e+06	37377.1	242420
1.55373e+06	61216.9	339854
1.58082e+06	97044.2	418946
1.58714e+06	53481.4	293259
1.58755e+06	36602.1	226994
1.59119e+06	39721.2	262010
1.60005e+06	35579.5	331565
1.60676e+06	64562.3	344194
1.60756e+06	44686.9	263307
1.61161e+06	51525.9	233282
1.61231e+06	78913.5	280986
1.62973e+06	30513.6	244913
1.66596e+06	16313.8	1.24759e+06
1.68143e+06	199846	368013
1.88403e+06	70236.1	570409
2.06787e+06	23646.2	722180
2.25038e+06	-1515.28	559510
2.44754e+06	54856	636878
2.52605e+06	10176.1	348795
2.53322e+06	57433.6	898054
2.57007e+06	31609.9	569207
2.5822e+06	142286	850065
2.58695e+06	177655	559911
2.60411e+06	25164.2	534826
2.60932e+06	130163	701611
2.63004e+06	186677	732013
2.65259e+06	57466.8	538172
2.65796e+06	30316.6	653439
2.67553e+06	75442.8	466913
2.67611e+06	115516	998670
2.68132e+06	191104	835450
2.72251e+06	82770.2	565889
2.76193e+06	148415	974833
2.76824e+06	44721.9	657460
2.77729e+06	148862	564682
2.78693e+06	92357.1	853974
2.80385e+06	31509	666598
2.81381e+06	39141.5	691947
2.84909e+06	168916	728942
2.854e+06	41246	820568
2.86555e+06	77970.5	636141
2.90291e+06	144231	850565
2.9535e+06	56996.2	821790
2.95783e+06	106140	654187
2.99909e+06	48234	523050
3.02033e+06	53805.5	729619
3.08333e+06	146060	987836
3.11228e+06	43411.3	523444
3.2283e+06	74957.4	772682
