# Supplementary material for: Embryonic stem cells maintain high origin activity and slow forks to coordinate replication with cell cycle progression
Source: EMBO Rep. 2024 Jul 25;25(9):6. doi: 10.1038/s44319-024-00207-5 (PMC11387781; doi:10.1038/s44319-024-00207-5)
Supplement: Supplementary file 5 — Source data Fig. 3 [file 44319_2024_207_MOESM5_ESM.zip › EMBOR-2024-58881_SourceDataForFigure3/EMBOR-2024-58881_SourceDataFor3C/EMBOR-2024-58881_SourceDataFor3CFork speed nuc E L.xlsx]

## Sheet: Sheet1
MEF E	MEF L	MEF nuc E	MEF nuc L	ES E	ES L	ES nuc E	ES nuc L			MEF E	MEF L	MEF nuc E	MEF nuc L	ES E	ES L	ES nuc E	ES nuc L
0.237536	0.390844	0.523968	0.502045	0.327057	0.424741	0.444602	0.419942		Number of values	162	164	155	160	151	156	153	153
0.288437	0.428644	0.547679	0.722371	0.293458	0.291706	0.494751	0.413581
0.29589	0.421562	0.4194	0.330242	0.338885	0.358452	0.584115	0.490137		Minimum	0.2096	0.3404	0.3006	0.3302	0.1656	0.184	0.3428	0.3404
0.259625	0.413536	0.588507	0.44345	0.283252	0.304669	0.548818	0.500874		Maximum	0.4779	0.6922	0.7096	0.7224	0.4713	0.4934	0.6879	0.7068
0.274168	0.426518	0.404509	0.564163	0.278929	0.320363	0.52979	0.509272		Range	0.2683	0.3518	0.409	0.3921	0.3058	0.3094	0.3451	0.3664
0.293577	0.357762	0.427228	0.54799	0.368323	0.249153	0.439031	0.565672
0.339793	0.509123	0.520288	0.500912	0.309768	0.369395	0.53225	0.706791		Mean	0.3208	0.5108	0.4916	0.4847	0.2972	0.291	0.494	0.5
0.264895	0.508081	0.481603	0.520888	0.289692	0.244047	0.539177	0.443237		Std. Deviation	0.05248	0.06332	0.06933	0.06279	0.04853	0.04905	0.06869	0.06206
0.276574	0.515774	0.520597	0.527534	0.295248	0.226045	0.640014	0.536184		Std. Error of Mean	0.004123	0.004944	0.005569	0.004964	0.003949	0.003927	0.005553	0.005017
0.317676	0.486492	0.465286	0.461322	0.165553	0.352397	0.687921	0.566441
0.225934	0.482742	0.406889	0.464145	0.203409	0.290398	0.573483	0.505203			MEF L	MEF nuc E	MEF nuc L	MEF nuc L	ES L	ES nuc E	ES nuc L	ES nuc L
0.252976	0.540685	0.53225	0.444602	0.237603	0.314831	0.518264	0.53523			vs.	vs.	vs.	vs.	vs.	vs.	vs.	vs.
0.357762	0.572823	0.454083	0.447869	0.30991	0.338885	0.498183	0.506326			MEF E	MEF E	MEF nuc E	MEF L	ES E	ES E	ES nuc E	ES L
0.2824	0.504528	0.54799	0.552669	0.283149	0.276557	0.383805	0.487658		Mann Whitney test
0.295377	0.572029	0.481445	0.464186	0.310098	0.330486	0.571764	0.506625		P value	<1E-15	<1E-15	0.379	7.10723e-05	0.1798	<1E-15	0.3834	<1E-15
0.253723	0.478724	0.489287	0.430099	0.471308	0.30274	0.416865	0.597004		Exact or approximate P value?	Approximate	Approximate	Approximate	Approximate	Approximate	Approximate	Approximate	Approximate
0.335306	0.445793	0.437605	0.382619	0.396944	0.287001	0.515443	0.475789		P value summary	****	****	ns	****	ns	****	ns	****
0.256765	0.52954	0.485635	0.483956	0.283975	0.35587	0.425852	0.516067		Significantly different (P < 0.05)?	Yes	Yes	No	Yes	No	Yes	No	Yes
0.336883	0.537102	0.455415	0.635352	0.268662	0.244706	0.611047	0.583661		One- or two-tailed P value?	Two-tailed	Two-tailed	Two-tailed	Two-tailed	Two-tailed	Two-tailed	Two-tailed	Two-tailed
0.377538	0.50494	0.381728	0.425318	0.274751	0.310098	0.522303	0.492642		Sum of ranks in column A,B	13508 , 39794	13719 , 36685	25202 , 24569	29999 , 22651	24298 , 22981	11640 , 34720	22811 , 24161	12408 , 35487
0.292414	0.525772	0.511979	0.461978	0.356075	0.379946	0.506326	0.574638		Mann-Whitney U	304.5	515.5	11689	9771	10735	164	11030	162
0.319518	0.528645	0.535513	0.414496	0.283511	0.280812	0.50404	0.625259
0.339403	0.519869	0.408422	0.418497	0.245005	0.336804	0.570039	0.570172		Difference between medians
0.341793	0.574803	0.575428	0.407912	0.295595	0.303079	0.650344	0.589246		Median of column A	0.3164, n=162	0.3164, n=162	0.4863, n=155	0.5155, n=164	0.2935, n=151	0.2935, n=151	0.4926, n=153	0.2850, n=156
0.314381	0.458564	0.572327	0.449557	0.283975	0.296634	0.634864	0.516617		Median of column B	0.5155, n=164	0.4863, n=155	0.4806, n=160	0.4806, n=160	0.2850, n=156	0.4926, n=153	0.5009, n=153	0.5009, n=153
0.233921	0.563592	0.440323	0.524366	0.302885	0.276451	0.514634	0.509123		Difference: Actual	0.199	0.1698	-0.005698	-0.0349	-0.008455	0.1992	0.008233	0.2159
0.279706	0.580995	0.443749	0.494292	0.26828	0.39827	0.554687	0.50494		Difference: Hodges-Lehmann	0.1913	0.1691	-0.006841	-0.029	-0.007361	0.1956	0.006585	0.2104
0.342513	0.55513	0.444772	0.53523	0.309626	0.29065	0.493717	0.556016
0.321232	0.500572	0.431856	0.55758	0.354716	0.205699	0.532108	0.511942
0.305709	0.435871	0.550575	0.527426	0.335541	0.303465	0.623105	0.477933
0.274995	0.554413	0.441182	0.492296	0.364487	0.342238	0.523209	0.561303
0.241253	0.514892	0.54501	0.370553	0.331988	0.357798	0.453415	0.435219
0.29589	0.636097	0.558123	0.50584	0.27363	0.295298	0.513419	0.494521
0.25706	0.423846	0.560121	0.486881	0.364809	0.270184	0.620547	0.46966
0.273338	0.538896	0.412344	0.420077	0.327057	0.326698	0.508081	0.506438
0.284138	0.461527	0.470949	0.390796	0.377549	0.336195	0.463002	0.423489
0.298248	0.568942	0.56002	0.550403	0.259797	0.413315	0.49114	0.396901
0.393163	0.430803	0.401172	0.507633	0.332913	0.250208	0.430803	0.46966
0.239678	0.417908	0.383163	0.528394	0.368125	0.293008	0.540195	0.439505
0.29793	0.476862	0.515774	0.510757	0.304621	0.36549	0.342844	0.501328
0.380585	0.552223	0.437302	0.472914	0.280604	0.33992	0.391135	0.447488
0.377789	0.477655	0.470023	0.474633	0.3183	0.363804	0.570139	0.561101
0.37914	0.566307	0.523209	0.485479	0.346701	0.28076	0.479554	0.518812
0.319518	0.487425	0.480146	0.459842	0.278298	0.34977	0.418451	0.492987
0.368862	0.518154	0.586283	0.427095	0.254847	0.319676	0.464308	0.475072
0.344827	0.501139	0.401313	0.488047	0.356979	0.257077	0.673316	0.532108
0.32869	0.48054	0.415591	0.468045	0.26828	0.333089	0.517972	0.523064
0.309036	0.488628	0.457406	0.57003	0.263545	0.282683	0.464838	0.518812
0.409903	0.464431	0.40633	0.474832	0.289237	0.304765	0.474912	0.455955
0.39999	0.556595	0.631316	0.485245	0.273844	0.269587	0.573351	0.474314
0.370502	0.476862	0.449599	0.511683	0.329065	0.493404	0.529361	0.517276
0.275545	0.400179	0.545462	0.51109	0.333792	0.295843	0.584115	0.468651
0.286329	0.604473	0.47123	0.533707	0.339661	0.383131	0.543514	0.521904
0.396997	0.573912	0.455747	0.592323	0.359757	0.356075	0.459883	0.453874
0.29723	0.504641	0.427228	0.489557	0.254387	0.276398	0.455623	0.492642
0.300083	0.572029	0.442082	0.503288	0.246138	0.365089	0.352108	0.390796
0.309219	0.514009	0.300588	0.538896	0.272987	0.274911	0.479238	0.494521
0.363901	0.596178	0.482506	0.443152	0.279349	0.345177	0.614345	0.553046
0.283671	0.548887	0.375577	0.586186	0.291405	0.393574	0.418451	0.493678
0.236737	0.581711	0.424783	0.5936	0.270563	0.278561	0.540405	0.547817
0.367165	0.496318	0.486881	0.501328	0.368482	0.302885	0.552772	0.539458
0.30397	0.469176	0.447996	0.549439	0.308489	0.303465	0.37859	0.532819
0.291571	0.42935	0.554687	0.557954	0.332605	0.330264	0.416456	0.491256
0.290465	0.536184	0.468651	0.465489	0.341981	0.222915	0.45023	0.517642
0.366028	0.526959	0.514266	0.445665	0.339834	0.326922	0.530004	0.570438
0.230415	0.340406	0.523317	0.471712	0.268662	0.332253	0.539458	0.460254
0.26625	0.443152	0.440409	0.48054	0.314831	0.282216	0.474473	0.556459
0.339514	0.520888	0.532961	0.561472	0.271912	0.297176	0.477933	0.363901
0.335926	0.544037	0.554687	0.415591	0.346743	0.344158	0.509978	0.499777
0.355106	0.54799	0.444602	0.519249	0.29065	0.316686	0.471712	0.566675
0.286064	0.652553	0.441225	0.404556	0.298846	0.281385	0.433563	0.488047
0.360293	0.56604	0.409394	0.471953	0.303224	0.27379	0.521578	0.437994
0.244991	0.62662	0.432382	0.415636	0.322186	0.283975	0.483917	0.474473
0.247375	0.476226	0.438124	0.465245	0.324314	0.300556	0.403806	0.533196
0.266605	0.535937	0.544906	0.435871	0.294006	0.315017	0.473635	0.506849
0.332527	0.49291	0.521324	0.641432	0.243747	0.358616	0.487402	0.526851
0.331158	0.535371	0.641698	0.573483	0.217799	0.249857	0.517972	0.39999
0.395563	0.482506	0.513124	0.468651	0.283149	0.252248	0.434304	0.486298
0.341959	0.615493	0.554003	0.434958	0.24827	0.258157	0.439505	0.487425
0.34135	0.479988	0.474473	0.443749	0.217866	0.30274	0.509866	0.410641
0.401313	0.534664	0.484738	0.474314	0.266967	0.306346	0.471109	0.564163
0.209587	0.505952	0.572591	0.444176	0.361746	0.327593	0.558768	0.340406
0.252602	0.474473	0.584828	0.414496	0.282683	0.275921	0.500572	0.444517
0.251022	0.432338	0.480146	0.487736	0.254387	0.233438	0.463288	0.528645
0.236417	0.547402	0.486298	0.495554	0.288019	0.329865	0.492642	0.525087
0.434958	0.556595	0.5936	0.496737	0.324675	0.344328	0.435871	0.581776
0.344827	0.558191	0.480619	0.488628	0.266254	0.284078	0.463329	0.539739
0.361186	0.567343	0.470627	0.556459	0.284078	0.312169	0.374365	0.476862
0.261659	0.52451	0.492334	0.370246	0.364487	0.290398	0.642465	0.603345
0.363641	0.508974	0.464431	0.434304	0.267132	0.254387	0.46247	0.377839
0.390069	0.52979	0.474314	0.457406	0.352355	0.229325	0.482388	0.499208
0.430978	0.49291	0.470144	0.546848	0.294056	0.225072	0.518812	0.341183
0.31408	0.443066	0.555335	0.497803	0.271751	0.241575	0.525606	0.468045
0.338677	0.530111	0.355532	0.396997	0.312263	0.270617	0.448714	0.528394
0.313295	0.473994	0.563357	0.386264	0.254099	0.294056	0.463002	0.484738
0.320051	0.600167	0.470023	0.512939	0.25542	0.262265	0.487387	0.55349
0.287055	0.591043	0.386264	0.402679	0.273844	0.292908	0.597954	0.476226
0.280719	0.606849	0.506625	0.446853	0.25895	0.303465	0.406749	0.447996
0.298248	0.443749	0.504641	0.447319	0.369395	0.244706	0.570039	0.597923
0.313778	0.474633	0.419175	0.522303	0.342794	0.273844	0.419175	0.422817
0.255286	0.528645	0.512939	0.612161	0.324856	0.249446	0.512348	0.45554
0.320051	0.57969	0.405257	0.522629	0.313526	0.288019	0.480619	0.418632
0.274995	0.573715	0.544037	0.661773	0.342665	0.283975	0.375829	0.536643
0.338677	0.472554	0.55414	0.414861	0.322957	0.222125	0.451742	0.458564
0.252602	0.605975	0.649062	0.480658	0.267296	0.254099	0.432776	0.537207
0.395611	0.447869	0.446344	0.447996	0.341295	0.209017	0.587831	0.446853
0.305585	0.523064	0.488628	0.492334	0.218939	0.284078	0.533423	0.443109
0.279096	0.692202	0.488124	0.432382	0.282476	0.244467	0.368862	0.440537
0.321468	0.505989	0.52739	0.468045	0.223112	0.22958	0.390796	0.702627
0.331387	0.434827	0.496127	0.444961	0.264488	0.234751	0.449262	0.507633
0.455373	0.635531	0.486881	0.474473	0.298061	0.272343	0.54156	0.612965
0.355532	0.53054	0.416001	0.494751	0.322231	0.287663	0.488628	0.435697
0.223066	0.433563	0.505203	0.455955	0.224225	0.223112	0.432907	0.468692
0.274444	0.570039	0.390214	0.477655	0.222915	0.218135	0.529361	0.457075
0.294928	0.689049	0.423891	0.38538	0.334668	0.267953	0.503589	0.552625
0.300083	0.46124	0.390214	0.390941	0.306966	0.233626	0.561202	0.574803
0.289289	0.553183	0.44392	0.532108	0.281437	0.25895	0.363276	0.443152
0.383311	0.592355	0.578578	0.469943	0.207894	0.264045	0.528645	0.437042
0.370246	0.541315	0.508528	0.486881	0.271049	0.274911	0.534912	0.443749
0.291895	0.528967	0.576874	0.594493	0.181499	0.263878	0.51724	0.385282
0.346579	0.39542	0.461527	0.5231	0.270617	0.285927	0.499777	0.623925
0.319518	0.461691	0.625168	0.495554	0.320911	0.19124	0.466262	0.587799
0.302096	0.520597	0.652408	0.45023	0.300751	0.333792	0.469015	0.52979
0.261803	0.526959	0.58093	0.539634	0.249446	0.277403	0.408422	0.508788
0.371114	0.49114	0.709627	0.409117	0.238648	0.253637	0.401879	0.554379
0.38646	0.558666	0.531538	0.515223	0.40588	0.233626	0.409163	0.436956
0.358819	0.539177	0.414861	0.498411	0.340737	0.292858	0.576874	0.455249
0.323874	0.551949	0.398615	0.52404	0.238341	0.183983	0.391619	0.488628
0.252976	0.487387	0.564163	0.398852	0.382059	0.267844	0.551125	0.443109
0.371726	0.572062	0.507633	0.412802	0.249153	0.25895	0.499815	0.463533
0.296975	0.53523	0.488047	0.473874	0.298209	0.348218	0.591043	0.628792
0.437951	0.516984	0.496318	0.430934	0.356075	0.251085	0.530111	0.514947
0.357126	0.477655	0.544767	0.480658	0.22611	0.30274	0.480973	0.581776
0.319341	0.633562	0.506401	0.53392	0.298012	0.252248	0.424293	0.486765
0.29723	0.552701	0.531253	0.501328	0.329687	0.275921	0.449178	0.363537
0.362442	0.509866	0.482506	0.531146	0.241332	0.246138	0.513972	0.486881
0.419175	0.38861	0.547817	0.604191	0.210761	0.25895	0.477933	0.535937
0.309709	0.420077	0.445538	0.409856	0.296041	0.232747	0.453874	0.432075
0.315223	0.485479	0.523064	0.496127	0.279349	0.183983	0.499815	0.494292
0.36701	0.448882	0.400321	0.462347	0.332913	0.241089	0.464431	0.528645
0.325157	0.449262	0.383015	0.413947	0.250676	0.314272	0.492642	0.50494
0.311963	0.537348	0.508416	0.402397	0.308014	0.267351	0.498449	0.447996
0.37477	0.531681	0.592802	0.432075	0.347713	0.364005	0.424248	0.477933
0.310442	0.515774	0.479357	0.592035	0.387387	0.329421	0.53682	0.511349
0.325681	0.493678	0.407633	0.394653	0.287561	0.249153	0.434958	0.501342
0.330528	0.452286	0.539739	0.423891	0.216585	0.278561	0.488783	0.496127
0.328056	0.515223	0.701629	0.474473	0.24927	0.235747	0.432075	0.457903
0.301782	0.604849	0.585766	0.478764	0.360448	0.272987	0.548887	0.506326
0.271391	0.545497	0.445538	0.428511	0.265317	0.243206	0.4007	0.468651
0.388122	0.479554	0.447192	0.516104	0.293308	0.286541	0.558666	0.525772
0.361971	0.570139	0.463941	0.465611	0.377549	0.327593	0.363537	0.510794
0.477933	0.462347	0.586283	0.573219		0.224029	0.566274	0.587444
0.411378	0.465774	0.537348	0.555062		0.278929	0.441182	0.513529
0.331215	0.427449	0.50584	0.572823		0.272987
0.302096	0.393163	0.500307	0.538299		0.306966
0.392005	0.476107		0.506326		0.298797
0.37914	0.419581		0.468328
0.389437	0.420077		0.434304
0.282333	0.531538		0.392536
0.340406	0.543932		0.530111
0.430934	0.434304
0.305709	0.49291
	0.554687
	0.406563
