# Supplementary material for: Embryonic stem cells maintain high origin activity and slow forks to coordinate replication with cell cycle progression
Source: EMBO Rep. 2024 Jul 25;25(9):6. doi: 10.1038/s44319-024-00207-5 (PMC11387781; doi:10.1038/s44319-024-00207-5)
Supplement: Supplementary file 6 — Source data Fig. 4 [file 44319_2024_207_MOESM6_ESM.zip]

Archive with 64 entries (56 files):
- EMBOR-2024-58881_SourceDataForFigure4/
- __MACOSX/._EMBOR-2024-58881_SourceDataForFigure4
- EMBOR-2024-58881_SourceDataForFigure4/EMBOR-2024-58881_SourceDataFor4F/
- __MACOSX/EMBOR-2024-58881_SourceDataForFigure4/._EMBOR-2024-58881_SourceDataFor4F
- EMBOR-2024-58881_SourceDataForFigure4/EMBOR-2024-58881_SourceDataFor4A/
- __MACOSX/EMBOR-2024-58881_SourceDataForFigure4/._EMBOR-2024-58881_SourceDataFor4A
- EMBOR-2024-58881_SourceDataForFigure4/EMBOR-2024-58881_SourceDataFor4G/
- __MACOSX/EMBOR-2024-58881_SourceDataForFigure4/._EMBOR-2024-58881_SourceDataFor4G
- EMBOR-2024-58881_SourceDataForFigure4/.DS_Store
- __MACOSX/EMBOR-2024-58881_SourceDataForFigure4/._.DS_Store
- EMBOR-2024-58881_SourceDataForFigure4/EMBOR-2024-58881_SourceDataFor4B/
- __MACOSX/EMBOR-2024-58881_SourceDataForFigure4/._EMBOR-2024-58881_SourceDataFor4B
- EMBOR-2024-58881_SourceDataForFigure4/EMBOR-2024-58881_SourceDataFor4E/
- __MACOSX/EMBOR-2024-58881_SourceDataForFigure4/._EMBOR-2024-58881_SourceDataFor4E
- EMBOR-2024-58881_SourceDataForFigure4/EMBOR-2024-58881_SourceDataFor4D/
- __MACOSX/EMBOR-2024-58881_SourceDataForFigure4/._EMBOR-2024-58881_SourceDataFor4D
- EMBOR-2024-58881_SourceDataForFigure4/EMBOR-2024-58881_SourceDataFor4C/
- __MACOSX/EMBOR-2024-58881_SourceDataForFigure4/._EMBOR-2024-58881_SourceDataFor4C
- EMBOR-2024-58881_SourceDataForFigure4/EMBOR-2024-58881_SourceDataFor4F/EMBOR-2024-58881_SourceDataFor4FUFB.xlsx
- __MACOSX/EMBOR-2024-58881_SourceDataForFigure4/EMBOR-2024-58881_SourceDataFor4F/._EMBOR-2024-58881_SourceDataFor4FUFB.xlsx
- EMBOR-2024-58881_SourceDataForFigure4/EMBOR-2024-58881_SourceDataFor4A/EMBOR-2024-58881_SourceDataFor4AS phase MEF.xlsx
- __MACOSX/EMBOR-2024-58881_SourceDataForFigure4/EMBOR-2024-58881_SourceDataFor4A/._EMBOR-2024-58881_SourceDataFor4AS phase MEF.xlsx
- EMBOR-2024-58881_SourceDataForFigure4/EMBOR-2024-58881_SourceDataFor4A/EMBOR-2024-58881_SourceDataFor4AS phase ES.xlsx
- __MACOSX/EMBOR-2024-58881_SourceDataForFigure4/EMBOR-2024-58881_SourceDataFor4A/._EMBOR-2024-58881_SourceDataFor4AS phase ES.xlsx
- EMBOR-2024-58881_SourceDataForFigure4/EMBOR-2024-58881_SourceDataFor4A/EMBOR-2024-58881_SourceDataFor4AG2 phase ES.xlsx
- __MACOSX/EMBOR-2024-58881_SourceDataForFigure4/EMBOR-2024-58881_SourceDataFor4A/._EMBOR-2024-58881_SourceDataFor4AG2 phase ES.xlsx
- EMBOR-2024-58881_SourceDataForFigure4/EMBOR-2024-58881_SourceDataFor4A/EMBOR-2024-58881_SourceDataFor4AG2 phase MEF.xlsx
- __MACOSX/EMBOR-2024-58881_SourceDataForFigure4/EMBOR-2024-58881_SourceDataFor4A/._EMBOR-2024-58881_SourceDataFor4AG2 phase MEF.xlsx
- EMBOR-2024-58881_SourceDataForFigure4/EMBOR-2024-58881_SourceDataFor4G/EMBOR-2024-58881_SourceDataFor4GMicronuclei.xlsx
- __MACOSX/EMBOR-2024-58881_SourceDataForFigure4/EMBOR-2024-58881_SourceDataFor4G/._EMBOR-2024-58881_SourceDataFor4GMicronuclei.xlsx
- EMBOR-2024-58881_SourceDataForFigure4/EMBOR-2024-58881_SourceDataFor4B/EMBOR-2024-58881_SourceDataFor4BIOD MEF.xlsx
- __MACOSX/EMBOR-2024-58881_SourceDataForFigure4/EMBOR-2024-58881_SourceDataFor4B/._EMBOR-2024-58881_SourceDataFor4BIOD MEF.xlsx
- EMBOR-2024-58881_SourceDataForFigure4/EMBOR-2024-58881_SourceDataFor4B/EMBOR-2024-58881_SourceDataFor4BIOD ES.xlsx
- __MACOSX/EMBOR-2024-58881_SourceDataForFigure4/EMBOR-2024-58881_SourceDataFor4B/._EMBOR-2024-58881_SourceDataFor4BIOD ES.xlsx
- EMBOR-2024-58881_SourceDataForFigure4/EMBOR-2024-58881_SourceDataFor4E/.DS_Store
- __MACOSX/EMBOR-2024-58881_SourceDataForFigure4/EMBOR-2024-58881_SourceDataFor4E/._.DS_Store
- EMBOR-2024-58881_SourceDataForFigure4/EMBOR-2024-58881_SourceDataFor4E/EMBOR-2024-58881_SourceDataFor4EClean _1.tif
- __MACOSX/EMBOR-2024-58881_SourceDataForFigure4/EMBOR-2024-58881_SourceDataFor4E/._EMBOR-2024-58881_SourceDataFor4EClean _1.tif
- EMBOR-2024-58881_SourceDataForFigure4/EMBOR-2024-58881_SourceDataFor4E/EMBOR-2024-58881_SourceDataFor4EClean _2.tif
- __MACOSX/EMBOR-2024-58881_SourceDataForFigure4/EMBOR-2024-58881_SourceDataFor4E/._EMBOR-2024-58881_SourceDataFor4EClean _2.tif
- EMBOR-2024-58881_SourceDataForFigure4/EMBOR-2024-58881_SourceDataFor4E/EMBOR-2024-58881_SourceDataFor4EUFB_1.tif
- __MACOSX/EMBOR-2024-58881_SourceDataForFigure4/EMBOR-2024-58881_SourceDataFor4E/._EMBOR-2024-58881_SourceDataFor4EUFB_1.tif
- EMBOR-2024-58881_SourceDataForFigure4/EMBOR-2024-58881_SourceDataFor4E/EMBOR-2024-58881_SourceDataFor4EUFB_2.tif
- __MACOSX/EMBOR-2024-58881_SourceDataForFigure4/EMBOR-2024-58881_SourceDataFor4E/._EMBOR-2024-58881_SourceDataFor4EUFB_2.tif
- EMBOR-2024-58881_SourceDataForFigure4/EMBOR-2024-58881_SourceDataFor4E/EMBOR-2024-58881_SourceDataFor4EUFB.pdf
- __MACOSX/EMBOR-2024-58881_SourceDataForFigure4/EMBOR-2024-58881_SourceDataFor4E/._EMBOR-2024-58881_SourceDataFor4EUFB.pdf
- EMBOR-2024-58881_SourceDataForFigure4/EMBOR-2024-58881_SourceDataFor4D/EMBOR-2024-58881_SourceDataFor4DEdU H3S10P ES nuc.xlsx
- __MACOSX/EMBOR-2024-58881_SourceDataForFigure4/EMBOR-2024-58881_SourceDataFor4D/._EMBOR-2024-58881_SourceDataFor4DEdU H3S10P ES nuc.xlsx
- EMBOR-2024-58881_SourceDataForFigure4/EMBOR-2024-58881_SourceDataFor4D/EMBOR-2024-58881_SourceDataFor4DEdU con vs nuc.xlsx
- __MACOSX/EMBOR-2024-58881_SourceDataForFigure4/EMBOR-2024-58881_SourceDataFor4D/._EMBOR-2024-58881_SourceDataFor4DEdU con vs nuc.xlsx
- EMBOR-2024-58881_SourceDataForFigure4/EMBOR-2024-58881_SourceDataFor4D/EMBOR-2024-58881_SourceDataFor4DEdU H3S10P MEF con.xlsx
- __MACOSX/EMBOR-2024-58881_SourceDataForFigure4/EMBOR-2024-58881_SourceDataFor4D/._EMBOR-2024-58881_SourceDataFor4DEdU H3S10P MEF con.xlsx
- EMBOR-2024-58881_SourceDataForFigure4/EMBOR-2024-58881_SourceDataFor4D/EMBOR-2024-58881_SourceDataFor4DEdU H3S10P MEF nuc.xlsx
- __MACOSX/EMBOR-2024-58881_SourceDataForFigure4/EMBOR-2024-58881_SourceDataFor4D/._EMBOR-2024-58881_SourceDataFor4DEdU H3S10P MEF nuc.xlsx
- EMBOR-2024-58881_SourceDataForFigure4/EMBOR-2024-58881_SourceDataFor4D/EMBOR-2024-58881_SourceDataFor4DEdU H3S10P ES con.xlsx
- __MACOSX/EMBOR-2024-58881_SourceDataForFigure4/EMBOR-2024-58881_SourceDataFor4D/._EMBOR-2024-58881_SourceDataFor4DEdU H3S10P ES con.xlsx
- EMBOR-2024-58881_SourceDataForFigure4/EMBOR-2024-58881_SourceDataFor4C/.DS_Store
- __MACOSX/EMBOR-2024-58881_SourceDataForFigure4/EMBOR-2024-58881_SourceDataFor4C/._.DS_Store
- EMBOR-2024-58881_SourceDataForFigure4/EMBOR-2024-58881_SourceDataFor4C/EMBOR-2024-58881_SourceDataFor4CES-con.tif
- __MACOSX/EMBOR-2024-58881_SourceDataForFigure4/EMBOR-2024-58881_SourceDataFor4C/._EMBOR-2024-58881_SourceDataFor4CES-con.tif
- EMBOR-2024-58881_SourceDataForFigure4/EMBOR-2024-58881_SourceDataFor4C/EMBOR-2024-58881_SourceDataFor4CEdU H3S10p.pdf
- __MACOSX/EMBOR-2024-58881_SourceDataForFigure4/EMBOR-2024-58881_SourceDataFor4C/._EMBOR-2024-58881_SourceDataFor4CEdU H3S10p.pdf
- EMBOR-2024-58881_SourceDataForFigure4/EMBOR-2024-58881_SourceDataFor4C/EMBOR-2024-58881_SourceDataFor4CES-nuc.tif
- __MACOSX/EMBOR-2024-58881_SourceDataForFigure4/EMBOR-2024-58881_SourceDataFor4C/._EMBOR-2024-58881_SourceDataFor4CES-nuc.tif
