# Supplementary material for: Embryonic stem cells maintain high origin activity and slow forks to coordinate replication with cell cycle progression
Source: EMBO Rep. 2024 Jul 25;25(9):6. doi: 10.1038/s44319-024-00207-5 (PMC11387781; doi:10.1038/s44319-024-00207-5)
Supplement: Supplementary file 6 — Source data Fig. 4 [file 44319_2024_207_MOESM6_ESM.zip › EMBOR-2024-58881_SourceDataForFigure4/EMBOR-2024-58881_SourceDataFor4F/EMBOR-2024-58881_SourceDataFor4FUFB.xlsx]

## Sheet: Sheet1
		con	nuc	con+RO	nuc+RO		con	nuc	con+RO	nuc+RO		con	nuc	con+RO	nuc+RO
	UFB	12	23	7	12		22	47	9	10		11	21	9	9
	mitosis	67	62	37	51		99	114	45	39		49	50	34	32
	% UFB	17.9104	37.0968	18.9189	23.5294		22.2222	41.2281	20	25.641		22.449	42	26.4706	28.125
			con	nuc	con+RO	nuc+RO
			17.9104	37.0968	18.9189	23.5294
			22.2222	41.2281	20	25.641
			22.449	42	26.4706	28.125
		ave	20.8605	40.1083	21.7965	25.7651
		SD	2.55738	2.63645	4.08381	2.30031
		Unpaired t test
		P value	0.0008		0.2164
		P value summary	***		ns
		Significantly different (P < 0.05)?	Yes		No
		One- or two-tailed P value?	Two-tailed		Two-tailed
		t, df	t=9.076, df=4		t=1.467, df=4
