# Supplementary material for: Embryonic stem cells maintain high origin activity and slow forks to coordinate replication with cell cycle progression
Source: EMBO Rep. 2024 Jul 25;25(9):6. doi: 10.1038/s44319-024-00207-5 (PMC11387781; doi:10.1038/s44319-024-00207-5)
Supplement: Supplementary file 6 — Source data Fig. 4 [file 44319_2024_207_MOESM6_ESM.zip › EMBOR-2024-58881_SourceDataForFigure4/EMBOR-2024-58881_SourceDataFor4A/EMBOR-2024-58881_SourceDataFor4AS phase MEF.xlsx]

## Sheet: Sheet1
1 con	1 nuc		2 con	2 nuc		3 con	3 nuc			1 con	1 nuc	2 con	2 nuc	3 con	3 nuc
345	390		375	450		420	435		Number of values	12	18	24	17	19	18
	360		405
			420						Minimum	345	360	345	345	360	375
	435		390			405			Maximum	480	450	540	510	540	480
			405			420	435		Range	135	90	195	165	180	105
420	450			390		360	435
									Mean	402.5	414.2	407.5	404.1	428.7	424.2
	420			405		405	405		Std. Deviation	36.09	27.77	45.68	39.14	45.64	25.62
	420			390		465			Std. Error of Mean	10.42	6.546	9.325	9.493	10.47	6.04
	435						405
			405	390			435
	390			405		420	420		Unpaired t test
405						405			P value	0.3259		0.8059		0.7148
480			375			495			P value summary	ns		ns		ns
	420					420	420		Significantly different (P < 0.05)?	No		No		No
390							420		One- or two-tailed P value?	Two-tailed		Two-tailed		Two-tailed
	390		390			390			t, df	t=1.000, df=28		t=0.2474, df=39		t=0.3684, df=35
			540			435	450
				420		540	435		How big is the difference?
420				360			480		Mean of column A	402.5		407.5		428.7
405	450					495			Mean of column B	414.2		404.1		424.2
	390								Difference between means (B - A) ± SEM	11.67 ± 11.67		-3.382 ± 13.67		-4.518 ± 12.26
	420		390	390		465	405		95% confidence interval	-12.23 to 35.56		-31.03 to 24.27		-29.41 to 20.38
360	435		420	405			420		R squared (eta squared)	0.03449		0.001568		0.003862
420	390					420	375
405	450		420	510		420	375		F test to compare variances
420				375			435		F, DFn, Dfd	1.688, 11, 17		1.362, 23, 16		3.172, 18, 17
							450		P value	0.3213		0.5301		0.0213
	435		405			360			P value summary	ns		ns		*
360						405			Significantly different (P < 0.05)?	No		No		Yes
			390	435
	375			360
			495
			465
			390
			390
			390
			345
			360
				405
				435
				345
			360
			480
			375
