# Supplementary material for: Embryonic stem cells maintain high origin activity and slow forks to coordinate replication with cell cycle progression
Source: EMBO Rep. 2024 Jul 25;25(9):6. doi: 10.1038/s44319-024-00207-5 (PMC11387781; doi:10.1038/s44319-024-00207-5)
Supplement: Supplementary file 6 — Source data Fig. 4 [file 44319_2024_207_MOESM6_ESM.zip › EMBOR-2024-58881_SourceDataForFigure4/EMBOR-2024-58881_SourceDataFor4A/EMBOR-2024-58881_SourceDataFor4AS phase ES.xlsx]

## Sheet: Sheet1
1 con	1 nuc		2 con	2 nuc		3 con	3 nuc			1 con	1 nuc	2 con	2 nuc	3 con	3 nuc
435	315		525	375		495	390		Number of values	28	26	24	23	36	41
465	330		525	405		480	390
555	345		555			360	375		Minimum	315	300	330	315	300	315
435	390		585	390		345	375		Maximum	570	540	585	630	510	615
345				450		330	390		Range	255	240	255	315	210	300
330	480					360	405
330	480					315	375		Mean	407.7	410.8	477.5	458.5	417.5	427.3
315			450			450	450		Std. Deviation	68.32	68.81	63.59	82.51	53.37	68.91
360	405		495	390		405	360		Std. Error of Mean	12.91	13.5	12.98	17.2	8.894	10.76
390	405		480	465		450	360
555	300		510	465		390	315
570	315		540	585		390	315		Unpaired t test
375	345		570	465		405	420		P value	0.8692		0.3795		0.4913
390	330		330	465		345	375		P value summary	ns		ns		ns
405	435		390	630		420	405		Significantly different (P < 0.05)?	No		No		No
375	360		480	555		390	405		One- or two-tailed P value?	Two-tailed		Two-tailed		Two-tailed
435	360		420	375		435	450		t, df	t=0.1655, df=52		t=0.8875, df=45		t=0.6917, df=75
435	405		450	495		420	510
450	480		465	480		420	390		How big is the difference?
465	465		465	420		435	435		Mean of column A	407.7		477.5		417.5
360	540		555	555		390	390		Mean of column B	410.8		458.5		427.3
360	405		405	360		495	510		Difference between means (B - A) ± SEM	3.091 ± 18.67		-19.02 ± 21.43		9.817 ± 14.19
390	465		435	360		510	420		95% confidence interval	-34.38 to 40.56		-62.19 to 24.15		-18.46 to 38.09
375	450		435	540		420	450		R squared (eta squared)	0.0005266		0.0172		0.006338
435	405		525	315		405	510
390	510		405	450		420	510		F test to compare variances
360	510		465	555		450	615		F, DFn, Dfd	1.015, 25, 27		1.684, 22, 23		1.668, 40, 35
330	450					495	510		P value	0.9669		0.2223		0.1266
						435	555		P value summary	ns		ns		ns
						495	510		Significantly different (P < 0.05)?	No		No		No
						465	315
						390	465
						300	450
						405	405
						450	330
						465	405
							465
							405
							510
							510
							390
