# Supplementary material for: Embryonic stem cells maintain high origin activity and slow forks to coordinate replication with cell cycle progression
Source: EMBO Rep. 2024 Jul 25;25(9):6. doi: 10.1038/s44319-024-00207-5 (PMC11387781; doi:10.1038/s44319-024-00207-5)
Supplement: Supplementary file 6 — Source data Fig. 4 [file 44319_2024_207_MOESM6_ESM.zip › EMBOR-2024-58881_SourceDataForFigure4/EMBOR-2024-58881_SourceDataFor4A/EMBOR-2024-58881_SourceDataFor4AG2 phase ES.xlsx]

## Sheet: Sheet1
1 con	1 nuc		2 con	2 nuc		3 con	3 nuc			1 con	1 nuc	2 con	2 nuc	3 con	3 nuc
75	60		90	180		180	75		Number of values	29	28	29	23	37	41
90	75		105	165		105	75
105	75		135	180		150	90		Minimum	60	30	60	30	60	45
105	60		150	120		120	135		Maximum	165	165	165	180	255	135
105			150	165		105	135		Range	105	135	105	150	195	90
90	75		105	120		90	120
105	30		150	75		105	105		Mean	90	74.46	112.8	101.1	115.5	84.15
90	45		105	150		120	105		Std. Deviation	21.96	29.58	27.08	44.36	39.82	25.95
105	90		105	60		120	105		Std. Error of Mean	4.077	5.589	5.028	9.25	6.547	4.053
75	90		135			120	60
60	90		90	90		120	90		Unpaired t test
75	60		135			150	75		P value	0.028		0.2476		8.18442e-05
75	45		105			150	45		P value summary	*		ns		****
75	90		120			105	75		Significantly different (P < 0.05)?	Yes		No		Yes
165	150		120	90		120	75		One- or two-tailed P value?	Two-tailed		Two-tailed		Two-tailed
90	60		75	75		90	75		t, df	t=2.257, df=55		t=1.170, df=50		t=4.164, df=76
90	75		120	150		105	90
75	60		120	105		75	90		How big is the difference?
105	90		120	90		105	60		Mean of column A	90		112.8		115.5
60	60		120	90		75	60		Mean of column B	74.46		101.1		84.15
75	45		165	60		135	45		Difference between means (B - A) ± SEM	-15.54 ± 6.883		-11.67 ± 9.976		-31.39 ± 7.540
105	60		60	75		165	45		95% confidence interval	-29.33 to -1.742		-31.71 to 8.366		-46.41 to -16.38
105	90		75	45		105	75		R squared (eta squared)	0.08478		0.02665		0.1857
105	165		60	75		90	75
105	45		135	60		135	135		F test to compare variances
105	75		120	75		75	105		F, DFn, Dfd	1.814, 27, 28		2.684, 22, 28		2.354, 36, 40
75	45		120	30		90	60		P value	0.1232		0.0146		0.0092
60	90		75			60	90		P value summary	ns		*		**
60	90		105			90	60		Significantly different (P < 0.05)?	No		Yes		Yes
						75	90
						120	90
						105	75
						60	60
						105	90
						90	90
						255	120
						210	75
							120
							45
							45
							120
