# Supplementary material for: Embryonic stem cells maintain high origin activity and slow forks to coordinate replication with cell cycle progression
Source: EMBO Rep. 2024 Jul 25;25(9):6. doi: 10.1038/s44319-024-00207-5 (PMC11387781; doi:10.1038/s44319-024-00207-5)
Supplement: Supplementary file 6 — Source data Fig. 4 [file 44319_2024_207_MOESM6_ESM.zip › EMBOR-2024-58881_SourceDataForFigure4/EMBOR-2024-58881_SourceDataFor4A/EMBOR-2024-58881_SourceDataFor4AG2 phase MEF.xlsx]

## Sheet: Sheet1
1 con	1 nuc		2 con	2 nuc		3 con	3 nuc			1 con	1 nuc	2 con	2 nuc	3 con	3 nuc
165	135		150	135		180	165		Number of values	28	27	44	38	26	24
90	105		195	120		90	135
105	105		225	120		135	225		Minimum	90	90	60	60	90	90
135	120		195	135		150	90		Maximum	180	210	225	210	210	225
			210	135		120	150		Range	90	120	165	150	120	135
180	120		105			90	120
180	135		105	135		120			Mean	132.9	138.3	143.9	140.9	135.6	136.9
165	165		135	180		120	135		Std. Deviation	26.99	27.39	35.78	33.37	34.59	32.6
165	180			195		195	105		Std. Error of Mean	5.101	5.27	5.394	5.413	6.784	6.654
	120		120	150			105
135	90		135	135		135	105
120	150			180		180	135		Unpaired t test
90	150		180	135		120			P value	0.4585		0.7027		0.8922
120	150		150			105	150		P value summary	ns		ns		ns
			105	165		120	120		Significantly different (P < 0.05)?	No		No		No
	105			150			120		One- or two-tailed P value?	Two-tailed		Two-tailed		Two-tailed
150	120		105	135		90			t, df	t=0.7468, df=53		t=0.3831, df=80		t=0.1363, df=48
135	120		105	135		105	165
	135		165			165	165		How big is the difference?
90	165		195	60		120	120		Mean of column A	132.9		143.9		135.6
105	135		90	135					Mean of column B	138.3		140.9		136.9
			135	120		210	135		Difference between means (B - A) ± SEM	5.476 ± 7.333		-2.943 ± 7.681		1.298 ± 9.526
120	165					120	105		95% confidence interval	-9.231 to 20.18		-18.23 to 12.34		-17.85 to 20.45
120			135	75			195		R squared (eta squared)	0.01041		0.001831		0.0003867
120	135		180	105		105
150	105		165	90		150	135		F test to compare variances
120			150	150		105	120		F, DFn, Dfd	1.029, 26, 27		1.150, 43, 37		1.126, 25, 23
			120	120		180	105		P value	0.9391		0.6683		0.7782
135			165			135	180		P value summary	ns		ns		ns
135	210		150	120		180			Significantly different (P < 0.05)?	No		No		No
120	165			90
180	135		150	120
150	165		180	195
105	150		150	180
135				165
			135	165
			150	150
			210
			135	180
				120
			135	180
			150
			105	210
			105	150
			120
			60	135
			135
			165
			135
			90
			150
