# Supplementary material for: Embryonic stem cells maintain high origin activity and slow forks to coordinate replication with cell cycle progression
Source: EMBO Rep. 2024 Jul 25;25(9):6. doi: 10.1038/s44319-024-00207-5 (PMC11387781; doi:10.1038/s44319-024-00207-5)
Supplement: Supplementary file 6 — Source data Fig. 4 [file 44319_2024_207_MOESM6_ESM.zip › EMBOR-2024-58881_SourceDataForFigure4/EMBOR-2024-58881_SourceDataFor4G/EMBOR-2024-58881_SourceDataFor4GMicronuclei.xlsx]

## Sheet: Sheet1
ES
		Con	Nuc		Con	Nuc		Con	Nuc			Unpaired t test
	cell	3002	2562		1399	1486		1887	1558			P value	0.0432
	micronuclei	77	92		23	59		49	72			P value summary	*
	% of miclonuclei	2.56496	3.59094		1.64403	3.97039		2.59671	4.62131			Significantly different (P < 0.05)?	Yes
												One- or two-tailed P value?	Two-tailed
	relative increase	1	1.4		1	2.41503		1	1.77968			t, df	t=2.921, df=4
MEF
		Con	Nuc		Con	Nuc		Con	Nuc			Unpaired t test
	cell	1862	2240		1861	1694		1002	1057			P value	0.4055
	micronuclei	164	193		193	179		86	85			P value summary	ns
	% of miclonuclei	8.80773	8.61607		10.3708	10.5667		8.58283	8.04163			Significantly different (P < 0.05)?	No
												One- or two-tailed P value?	Two-tailed
	relative increase	1	0.978239		1	1.01889		1	0.936943			t, df	t=0.9289, df=4
