# Supplementary material for: Embryonic stem cells maintain high origin activity and slow forks to coordinate replication with cell cycle progression
Source: EMBO Rep. 2024 Jul 25;25(9):6. doi: 10.1038/s44319-024-00207-5 (PMC11387781; doi:10.1038/s44319-024-00207-5)
Supplement: Supplementary file 6 — Source data Fig. 4 [file 44319_2024_207_MOESM6_ESM.zip › EMBOR-2024-58881_SourceDataForFigure4/EMBOR-2024-58881_SourceDataFor4B/EMBOR-2024-58881_SourceDataFor4BIOD MEF.xlsx]

## Sheet: Sheet1
EarlyS	LateS		+nuc EarlyS	+nuc LateS		+ATRi EarlyS	+ATRi LateS			EarlyS	LateS	+nuc EarlyS	+nuc LateS	+ATRi EarlyS	+ATRi LateS
34.3018	28.5949		52.4113	30.7686		3.41453	5.30343		Number of values	63	50	56	52	52	51
49.5089	22.5061		23.4167	24.7289		5.53395	3.45814
34.6502	45.9431		24.6977	23.6155		4.1821	5.45355		Minimum	8.028	10.43	13.25	11.39	2.516	2.377
38.4002	57.1958		20.4773	38.8024		6.05429	6.21394		Maximum	49.51	67.25	61.98	66.89	9.391	9.657
20.8596	18.9733		36.6962	18.1561		5.80145	7.06645		Range	41.48	56.82	48.73	55.5	6.876	7.28
22.0248	23.659		22.1242	59.7114		9.39143	3.49034
24.8698	54.3613		32.2822	20.8797		4.53808	5.48867		Mean	22.92	32.82	33.56	32.96	5.473	5.269
32.3166	27.2472		52.3029	30.7369		3.5295	3.70551		Std. Deviation	9.026	12.66	12.52	14.62	1.772	1.709
24.0902	27.2928		28.5323	11.3881		8.8766	8.41452		Std. Error of Mean	1.137	1.791	1.672	2.027	0.2458	0.2394
21.6877	35.7205		19.9449	19.8946		3.77647	5.99401
17.3892	29.6249		35.1463	26.3303		7.99652	6.52499
15.5983	51.8085		61.4211	14.0008		5.71775	3.55158		Mann Whitney test
21.8502	43.3847		61.9772	17.6867		6.7015	4.10707		P value	1.11614e-05		0.5741		0.5833
32.2415	16.5715		24.9995	36.4209		4.57611	3.30275		Exact or approximate P value?	Exact		Exact		Exact
9.77787	25.6172		23.8212	31.5336		8.23937	3.9493		P value summary	****		ns		ns
22.8898	33.0468		41.4247	22.2515		7.90881	3.02608		Significantly different (P < 0.05)?	Yes		No		No
16.639	10.4282		42.8628	33.2493		3.92064	4.07219		One- or two-tailed P value?	Two-tailed		Two-tailed		Two-tailed
10.2564	35.3035		15.7179	21.6265		3.97177	5.60833		Sum of ranks in column A,B	2831 , 3610		3144 , 2742		2788 , 2568
33.854	26.0675		17.9398	20.8329		5.90901	4.93609		Mann-Whitney U	815		1364		1242
18.978	33.2155		33.7773	35.016		3.80271	4.19998
11.574	26.0741		29.5144	24.7123		3.76309	3.28996
27.4673	55.3393		29.8088	23.1564		4.15374	9.65733
19.1863	45.122		21.1291	26.6618		3.37678	4.1907
17.4643	21.4371		25.9353	57.6493		7.16906	7.70849
27.6345	39.7618		38.4834	61.0714		4.69088	4.65627
21.8874	44.4033		48.2125	66.8855		5.52165	6.50702
19.6701	65.8947		43.5617	34.582		3.17368	2.37683
19.1486	44.3094		51.7322	36.2186		3.60645	4.41314
25.8681	33.6442		21.1291	30.4645		3.76768	3.97793
16.9215	29.1991		17.2002	39.6354		9.00407	5.61252
9.70818	30.9174		38.9293	25.1306		3.42611	4.17714
35.5717	40.2257		32.5357	34.2597		5.02722	9.62403
17.0331	34.1056		15.8318	19.6374		3.34227	7.61475
11.3124	26.0836		41.4743	18.4145		4.57292	3.33693
14.2535	31.6535		15.186	27.0984		5.07089	4.5839
17	24.5473		40.8843	49.9538		2.51586	3.7462
16.8655	67.2499		28.4657	17.3488		6.27586	4.07
26.3748	28.2646		48.2504	49.6081		6.2713	4.14753
11.3029	22.7711		13.2497	24.33		6.12882	5.11751
18.1543	31.6671		18.9206	20.8392		6.84107	7.24621
13.9391	12.0218		49.6878	30.3128		3.278	4.86514
8.02789	27		39.3564	20.5392		3.38272	6.29546
20.8488	36.1172		34.8516	59.4243		6.51653	3.29316
15.0699	19.3705		35.4453	46.9265		5.4333	6.31527
22.5989	27.2063		36.3732	55.769		6.87794	4.66121
34.5777	19.8764		38.2102	50.9305		6.60353	7.44246
26.2039	33.4184		23.3442	63.1149		8.08684	7.73306
22.1674	30.7256		24.535	13.3309		6.76214	5.63818
16.7463	24.927		38.7654	25.0744		6.58145	6.58842
29.8047	20.9995		34.4675	50.8384		7.10226	6.72541
28.6095			54.6752	36.2611		4.8985	5.22955
38.0519			47.1188	36.1831		7.53814
44.6066			33.592
19.1459			29.5874
32.4906			17.0216
35.5469			50.1651
29.8723
21.3713
32.6836
12.6226
18.0535
19.29
14.9301
