# Supplementary material for: Embryonic stem cells maintain high origin activity and slow forks to coordinate replication with cell cycle progression
Source: EMBO Rep. 2024 Jul 25;25(9):6. doi: 10.1038/s44319-024-00207-5 (PMC11387781; doi:10.1038/s44319-024-00207-5)
Supplement: Supplementary file 6 — Source data Fig. 4 [file 44319_2024_207_MOESM6_ESM.zip › EMBOR-2024-58881_SourceDataForFigure4/EMBOR-2024-58881_SourceDataFor4B/EMBOR-2024-58881_SourceDataFor4BIOD ES.xlsx]

## Sheet: Sheet1
EarlyS	LateS		+nuc EarlyS	+nuc LateS		+ATRi EarlyS	+ATRi LateS
11.1846	12.8544		32.3073	31.8182		10.9356	7.51358			EarlyS	LateS	+nuc EarlyS	+nuc LateS	+ATRi EarlyS	+ATRi LateS
10.6457	12.8544		27.728	39.0454		5.32411	5.92271		Number of values	59	59	51	54	68	74
6.07707	11.746		34.786	26.9677		8.5496	7.14697
15.4857	9.82204		28.7615	26.5908		9.24949	5.45979		Minimum	6.077	7.085	13.74	14.48	2.323	2.715
16.7517	7.60751		37.3336	57.2196		4.23364	4.65148		Maximum	30.16	32.69	60.91	60.36	10.94	9.772
14.5734	12.4481		13.7359	52.696		8.77717	3.56934		Range	24.08	25.6	47.17	45.88	8.613	7.058
24.4592	19.2867		19.4316	27.8425		7.79279	6.38801
15.1446	24.3699		22.5269	30.4593		3.92211	7.71637		Mean	14.57	14.82	33.49	34.27	5.717	5.463
14.6952	7.08512		18.1068	37.9339		7.55876	5.57484		Std. Deviation	5.359	5.362	10.96	11.57	2.082	1.695
6.50756	8.38963		17.9075	43.2863		5.8782	2.77948		Std. Error of Mean	0.6977	0.698	1.535	1.575	0.2525	0.1971
13.5145	7.39413		49.3005	34.3335		4.36727	4.18769
13.6187	20.7348		34.8328	20.2938		8.3601	4.32216
15.0219	26.0312		34.0961	31.5528		6.61579	2.81026		Mann Whitney test
11.2442	20.4769		42.0094	19.3061		9.01981	5.93681		P value	0.7896		0.8406		0.5693
16.0342	19.7236		21.7547	38.6176		6.93735	4.00897		Exact or approximate P value?	Exact		Exact		Exact
9.07043	16.1088		32.929	41.7295		9.59974	3.65428		P value summary	ns		ns		ns
21.5775	8.49411		30.7478	41.5996		5.42494	4.80823		Significantly different (P < 0.05)?	No		No		No
11.0496	14.5192		45.9918	51.9819		5.69439	3.29641		One- or two-tailed P value?	Two-tailed		Two-tailed		Two-tailed
10.7163	17.1731		23.6339	33.8121		4.58531	4.4754		Sum of ranks in column A,B	3461 , 3561		2671 , 2894		5002 , 5151
30.1561	13.2461		35.6256	19.0278		7.51056	7.14363		Mann-Whitney U	1691		1345		2376
12.647	9.63122		36.0641	45.1334		4.88591	5.48031
10.8674	19.1186		52.0892	36.0156		6.24049	3.60065
27.1929	11.6065		36.0681	38.6639		5.29793	7.34417
9.3732	12.5436		25.6673	27.5387		6.85223	6.5017
18.3254	10.9601		50.4942	21.1761		4.94462	7.05022
17.5738	10.871		31.9843	32.2832		6.03068	7.42458
16.7627	15.1961		32.1223	18.9986		3.19394	8.6975
12.7494	8.67191		31.9456	31.542		4.62965	4.69633
12.2784	10.1035		22.1403	33.7228		9.46739	5.85845
19.6494	9.70749		22.026	23.8123		6.63488	6.38344
8.97689	10.3268		15.9413	14.4755		5.71727	4.2903
12.6575	15.3542		31.8826	47.4481		4.56831	4.63595
7.1573	19.6301		38.8682	60.355		4.59026	6.52611
16.9522	24.9918		60.9088	28.4458		3.19089	4.18838
12.6885	21.2782		42.3521	21.6926		2.32286	4.56777
17.7008	13.7436		45.2157	26.3625		7.55923	3.47615
10.0493	15.1259		37.5757	55.2004		2.73331	6.20571
16.0252	32.6854		28.6685	42.4525		3.87888	5.47669
15.3773	13.5354		21.489	29.5836		4.92637	9.10711
10.906	16.4836		30.8195	15.3053		5.19908	5.44998
20.927	18.4091		51.2168	30.5148		5.63307	4.57611
25.5812	10.8819		26.9209	32.9465		4.36058	6.25088
13.2201	10.5433		44.6251	45.6718		6.53095	6.62118
19.8597	17.2229		51.5493	59.8873		8.37676	4.45838
15.6226	22.8386		53.654	45.0468		5.64635	3.51764
8.8697	15.0874		29.944	24.8859		3.49637	5.50916
19.2413	23.3913		39.3939	40.9139		3.67983	3.48967
17.2015	13.8502		30.9822	49.5571		4.55836	5.9173
27.6445	21.3282		37.0559	33.1065		7.1676	8.60756
10.8237	16.2127		25.0171	32.5666		8.79455	6.84191
10.6227	16.5028		19.6682	23.0979		3.65113	3.82237
9.28523	11.0675			21.8409		4.94068	5.20531
12.2285	9.93675			21.2757		4.04404	3.32915
11.4836	13.5279			33.0616		3.17164	4.91832
9.40058	11.2429					4.9932	3.98607
10.7347	11.4325					7.41195	2.71456
13.206	14.531					8.55314	4.38135
21.3319	16.0252					4.94972	7.17448
8.63394	8.61718					7.52943	6.26613
						3.79094	3.44353
						3.33942	4.36834
						2.57755	5.96214
						8.36763	4.47019
						2.57982	4.20383
						3.60145	8.89282
						7.22727	7.52484
						3.54986	5.10481
						3.03701	4.51101
							9.7724
							3.70792
							5.9173
							5.98077
							9.65513
							4.84474
