# Supplementary material for: Embryonic stem cells maintain high origin activity and slow forks to coordinate replication with cell cycle progression
Source: EMBO Rep. 2024 Jul 25;25(9):6. doi: 10.1038/s44319-024-00207-5 (PMC11387781; doi:10.1038/s44319-024-00207-5)
Supplement: Supplementary file 6 — Source data Fig. 4 [file 44319_2024_207_MOESM6_ESM.zip › EMBOR-2024-58881_SourceDataForFigure4/EMBOR-2024-58881_SourceDataFor4D/EMBOR-2024-58881_SourceDataFor4DEdU H3S10P ES nuc.xlsx]

## Sheet: Sheet1
DAPI	EdU	H3S10P
279475683	188679693	111006739
261298736	177643075	96127091
292984834	162555365	104185075
221360265	174328045	85685208
235609832	150884532	78473145
281887920	120402061	119000009
265489392	169801375	84899077
258425371	149622029	95787105
278682857	163134297	97122640
289569787	201378102	103713494
245707838	141421674	88863930
269542041	207134333	87089580
279206496	163330987	109104823
300778249	147895537	113805370
289541658	154809360	124579932
267119936	123232574	86372290
209881777	130114070	107140344
214881377	200256116	91178150
231158282	206172420	97828394
293432483	226241188	128979991
192834391	204230534	91421357
254260817	221965754	116284673
255690644	261848660	113728685
239761546	112569775	90971772
273894888	142716286	101130050
280163135	201324281	101269142
252335138	200864640	104942390
258014104	198278345	105636512
259312058	142963953	113042087
253563217	142017084	77725789
262509390	134312395	142305289
268001094	193504530	91227339
254048580	181259071	94693371
267696464	123263627	105152565
259243067	218178457	90564896
250379807	244968112	98679221
253126166	232047744	85400242
184658183	146441676	76864631
273132308	184479386	103723681
248706079	252893498	83738482
184387502	151834151	59781892
262382340	190372444	99609499
274201794	195283984	99375587
265381262	157250403	95061468
251071995	194594784	92995028
243463106	186382476	81686995
238573617	200043126	94367923
257092512	142676386	110520884
246626304	107292574	118824608
294552040	196365233	120036682
223296418	118507483	117799049
234666903	241991298	111914271
237235574	183374392	82087714
286221165	132130563	125069676
271251381	164903075	123792964
211346886	183202886	101496270
266184129	189857064	102545680
268273709	133754928	109000150
233429161	99483565	89804251
274258271	151465352	116433677
258898949	133310472	77054695
296720104	201349138	123854568
218681295	170185372	94269565
253600820	147907358	99314993
259521608	201468855	92503222
258606624	135351296	98453783
255474711	177883599	88346478
254847934	213880052	96369858
274363147	214007383	105158123
238924351	99485078	100026404
272695135	132359045	92414990
233807282	234947886	110247078
269234391	108728613	102280749
286956400	198046481	115150739
273009143	152027642	106227746
157948127	160830251	73378910
287990259	206021717	106476975
226564282	170731875	110073411
275235563	190301413	101565858
256764638	123995051	106026653
266988397	139931342	92652605
242081029	165362963	96948703
256523255	123639226	128290540
288114765	156320931	109782344
182758721	99600624	80350569
260348562	136765400	94714140
271948947	149461815	85459276
266542157	143447192	105690815
216696132	96882878	83626214
273932551	176730527	119029906
241252237	125684107	101548086
280712271	133525174	170568565
213404243	126159798	126478204
256521721	159542372	94902836
262154157	140231639	100028782
265072877	110572883	95248133
285844609	129138799	139990426
176713262	193477475	77702925
213623170	135197189	81620472
272373520	126859265	125169288
182253526	97428933	81118925
271787679	100083517	98221468
237345757	140685886	86379327
295133630	163719334	110301290
231916688	151127940	107115869
285792829	176326070	103564657
246860762	180348669	91052720
267093756	113123224	120829758
206896831	209059374	100360796
247617320	106021859	82910772
291835050	186723798	129627854
281466554	119457999	137389995
218566896	123829374	73232965
226194465	110601467	116844507
249897336	120599071	93266808
276429665	164969405	109845738
247164559	118764126	126783390
246114671	141047866	92019079
266507591	182746275	103749735
274770980	122272578	105279548
225749102	160596702	99631961
247403280	102348288	87186929
219450511	68698267	96345060
279835039	127438708	110066316
224744669	120537033	77800645
222931360	141443210	115257241
185883867	121885972	108798698
221630382	140535863	93623034
128465712	113125435	55290553
278516236	163836010	104987045
254979638	150210909	122363446
186067459	136273855	79009545
214031254	160538545	88056333
196655718	102022732	98572576
277334855	112870274	103056897
269785124	153021092	100433188
287074738	154433424	123770221
264015975	149469228	93676552
180119139	135597485	80075622
213750868	102493448	68659658
270023929	162267032	142215354
227183528	116232651	109463806
273926351	103494079	97326706
261707190	101520907	90102520
288469436	125760856	123100610
252238266	149586249	84569974
270378912	102531415	105593942
260792183	142304154	106758620
154749329	148857599	79603562
251647436	90792999	82202471
310595465	164423491	159695573
247848394	130916089	86264017
238165132	104819257	116792328
263767365	95425774	121370976
286684241	109929745	101734604
272875022	153672379	101131419
210246042	111400881	141369108
224507869	87969592	98152005
164042546	86366175	94318784
242859055	125125247	112343282
205438209	71187957	77067345
241101741	124556558	92795198
298718595	131998421	144797956
126087276	88019609	62385328
203729043	76006317	92594311
274271587	97436220	156784411
219525102	98388592	102630726
270186508	107477386	136991109
224557991	101097137	106902270
274433161	110122389	152869825
234335497	92952767	115492656
223699262	89105504	119994253
192666844	75509073	82078345
210485399	96150218	123983531
257110923	99646907	96879719
258863943	81981884	125824006
236381440	92218260	120243239
222132434	83242549	71962062
220898152	83354150	97475491
221129429	77162931	127528617
278277621	135933093	144767254
182619532	53242702	68229292
274355210	95196294	120353153
148596207	74001264	65126884
269346249	112494123	108283256
176033900	51650687	78145171
247207311	86166092	112274094
220704149	86187863	123108994
150456825	45882605	91677077
197127839	54153944	69847024
260079846	97221820	101887246
250593712	96029152	146737510
180504812	53431183	85380280
221845620	86606016	110805142
291183816	125038524	165020983
258439770	95362706	125355074
233883022	86537505	120955351
203916500	71561991	281931228
161613733	58997367	127499294
233164105	77334512	99062063
245682150	93357835	140976197
207142961	68242135	107166904
287731619	103147788	243251469
177590329	53597257	88553404
256596169	97823621	274857937
242918678	91862961	173306022
257304665	83758546	117477955
211245145	68090350	280042368
230898854	84374697	110276743
275082085	101271391	188021937
281923283	109083808	142767961
214511865	72302187	178370156
281441470	120942761	261333242
257746268	106857605	156330780
262553918	87970974	160352068
201485517	59528666	136108136
229127043	76856506	106167534
181610082	48601551	61043735
273469176	94138220	90566748
217815833	76202926	75839203
270419876	87542557	106683117
202684615	63472322	112694106
290485945	101469394	204459554
269692195	110259568	121994520
191708414	79747290	141263878
231302120	99133984	94853499
238223109	104523017	124298579
259263580	86772516	107578997
198411194	83971974	125080275
266238107	96253423	111411360
228058977	95983552	187538653
259563307	92226176	143502876
199565508	84874802	110931256
271109084	105532644	204580290
259162496	102550001	163680156
200212900	71668170	128017068
185184427	49303653	81367303
178110776	47390991	83162685
272949082	99882283	216377296
241449165	106941633	106023052
231682778	101611562	385820673
258767215	98393571	148885352
273215374	109983100	184271609
235615033	93927495	125837942
253548679	89082022	132132858
258770093	95815311	205791830
257533500	134347404	228436182
256770094	94028369	92577119
229020924	67586130	71725062
220630903	93239996	127141594
212971832	98161118	111271832
268831255	109891127	166874301
189594199	83328670	123133980
252687791	95680268	181611838
260385197	90630196	196793291
237921290	79049842	183402322
240371489	98259736	189811757
196112793	80031181	136373080
218639048	109072765	161196056
233526599	87863735	153756492
243473182	90715372	145630687
240059388	108331269	157715392
216035349	79901537	110123901
255387916	109063339	193928597
280356845	106126817	112721852
269149312	92778132	116025306
182569337	57506192	143385053
281415659	106581306	202849260
261642452	86475308	158799197
245925816	85488588	137544223
222697584	98280446	174947158
308675225	131431578	265017431
252423861	81353360	147306914
203265030	91219793	130203736
225076240	104238428	177689616
196699893	85341198	105085130
221584438	86530924	92139470
287008864	117687827	155234457
193784913	84320246	88802341
288852537	118362597	296619639
293235949	119592418	203960259
258694737	96516203	162459665
301115415	116445974	148102524
250318686	85829327	211023210
234575358	95442699	184986159
219631005	73844312	79654994
248524369	101011294	182705280
242109687	90538109	103547359
228031202	111827995	220807783
206567599	120441882	118058325
256915305	96025448	104298647
283201962	119838614	275104930
280726562	117690821	156143311
302516183	138768451	237980828
302001967	125448375	197268271
261209887	97273533	243559487
169345595	63183993	86645024
244115575	94120941	114368635
218433449	65001845	143841589
285540884	103093764	202945390
244303803	98562698	184542560
223098420	116719516	244732960
194497851	108351148	237345051
280556631	107293711	241756429
282395791	108351349	256943674
224567988	123640026	202351880
264335050	127950454	173218006
299412378	131725460	211650273
275680722	104733559	151578287
224490627	81407056	158194718
101670458	40048978	53031032
201611729	88535405	164937867
244904730	102122103	160881534
281610721	108704906	205208116
283043330	109806644	155198606
265012747	99649943	142566072
332038684	152355098	161190365
295189670	116023757	148029596
274664018	98370502	121061360
282898257	104410620	264610611
276301086	112614188	276139129
278701903	116883843	274234988
263439029	112603818	170610270
247142761	104840883	132059870
165493789	75246491	117453128
226565741	96590583	268617963
237241683	91195911	139639552
181429233	79468405	293314552
273430630	108926476	169991590
194650115	76785817	101265473
214907606	109469408	141809952
223217539	98210960	165706558
203610418	91554356	131290257
210765807	91296415	143754314
186283797	82187350	122369509
