# Supplementary material for: Embryonic stem cells maintain high origin activity and slow forks to coordinate replication with cell cycle progression
Source: EMBO Rep. 2024 Jul 25;25(9):6. doi: 10.1038/s44319-024-00207-5 (PMC11387781; doi:10.1038/s44319-024-00207-5)
Supplement: Supplementary file 6 — Source data Fig. 4 [file 44319_2024_207_MOESM6_ESM.zip › EMBOR-2024-58881_SourceDataForFigure4/EMBOR-2024-58881_SourceDataFor4D/EMBOR-2024-58881_SourceDataFor4DEdU con vs nuc.xlsx]

## Sheet: Sheet1
ES-con	ES-nuc		MEF-con	MEF-nuc				ES-con	ES-nuc		MEF-con	MEF-nuc
178931729	188679693		250956989	147175186			Number of values	314	335		317	331
218618716	177643075		95869687	169581129
231287913	162555365		204451361	306152745			Mean	100706314	121938622		94584076	84528235
223142971	174328045		151791289	359974625			Std. Deviation	40420037	42218640		77676028	55753196
177427538	150884532		345878278	224153211			Std. Error of Mean	2281035	2306651		4362720	3064473
183006709	120402061		119644075	249226361
165247960	169801375		153078510	230989122			Mann Whitney test
116333352	149622029		234305069	223660801			P value	6.66134e-15			0.583
125424845	163134297		377670647	176432108			Exact or approximate P value?	Approximate			Approximate
160983532	201378102		156923088	139503810			P value summary	****			ns
133441258	141421674		306166699	177712934			Significantly different (P < 0.05)?	Yes			No
175849473	207134333		78380644	147487394			One- or two-tailed P value?	Two-tailed			Two-tailed
264230223	163330987		156864688	217090820			Sum of ranks in column A,B	83449 , 127476			104175 , 106101
79467650	147895537		259878657	194038239			Mann-Whitney U	33994			51155
153996122	154809360		144423164	198329502
154659419	123232574		119566725	242112740
78767873	130114070		190238276	148068598
181715303	200256116		105763058	207899700
112458940	206172420		179693211	185471732
202252612	226241188		206233085	190339539
177835603	204230534		251879079	226295896
201875828	221965754		181129568	202406576
155051717	261848660		377657785	161141389
160519313	112569775		199128960	223610154
111855948	142716286		219142954	259685886
127979773	201324281		340876838	388506933
135386580	200864640		234857427	134791835
165635854	198278345		247092177	337161281
227233240	142963953		203352201	286375207
139068618	142017084		258565995	172446693
188563417	134312395		356026988	264021837
187025374	193504530		392050837	183735353
189683226	181259071		265873980	178578689
166802904	123263627		208181040	295862126
185795492	218178457		190315625	188990340
163879164	244968112		120419202	111466460
159782044	232047744		185254470	129796730
211147274	146441676		335863868	228541534
138831771	184479386		122430925	119562711
239922559	252893498		122686403	145167869
120591820	151834151		331975659	88884861
113479712	190372444		336942687	121471228
95796431	195283984		603722857	90173795
77518461	157250403		117518165	149123721
150989704	194594784		106185937	88756310
167690176	186382476		255843138	75023311
183522878	200043126		93189911	176494002
107817661	142676386		341228117	141010043
227145397	107292574		178033842	98299771
110349070	196365233		338473447	78198540
171850438	118507483		376583697	87792782
189776589	241991298		265885892	74406324
124859910	183374392		279910720	145697150
212980414	132130563		151442483	82111970
123289629	164903075		216263741	82043106
127585603	183202886		107586468	62212219
181750422	189857064		209231872	70207317
97848165	133754928		68925548	101117656
206538995	99483565		74874185	107682837
68975844	151465352		100558772	83353172
124407646	133310472		76925852	83946826
166800796	201349138		120493334	87972591
98836513	170185372		73594423	58398780
172280190	147907358		85811991	75256436
134851180	201468855		114272104	89864051
84547584	135351296		43145603	59480669
137173444	177883599		108920288	90309925
157798657	213880052		57067849	45221668
131119786	214007383		99252054	109193949
94827078	99485078		57331069	52642892
88093657	132359045		73738646	71135899
82829685	234947886		53640652	81077693
140736651	108728613		42402688	45299820
139595742	198046481		45936017	71842786
57756166	152027642		62402567	64430680
96292890	160830251		73775970	63620457
121576153	206021717		84582760	75035002
76788042	170731875		68552322	41628527
82350488	190301413		125598097	43178833
93380510	123995051		69651135	54399881
64540699	139931342		62696708	64965068
70868786	165362963		46306176	37521180
101732394	123639226		88823940	44604682
109927750	156320931		65016597	96264272
117386723	99600624		84069799	42275891
114825426	136765400		74013945	58213894
91742996	149461815		53107600	56357522
106621695	143447192		58929391	59844183
62119394	96882878		115334533	46372432
114745443	176730527		62187016	42494411
110256254	125684107		71898195	69208946
104992487	133525174		99069421	89768766
74708441	126159798		122761334	57683934
97617286	159542372		62396109	60796588
137459126	140231639		65331251	73368678
58939331	110572883		52222673	121336552
94883821	129138799		48736544	43572046
102613186	193477475		59854052	44903864
91330745	135197189		66561488	100076501
70014722	126859265		50549553	66825096
74949256	97428933		76377696	78903698
76231768	100083517		61919798	66528106
54272162	140685886		53059132	131704907
64807606	163719334		79453679	71766725
93802406	151127940		50389343	74458267
112751153	176326070		87311644	57844870
73851740	180348669		101564580	164992972
83104054	113123224		62726882	76946246
71059445	209059374		59871750	88287248
65148379	106021859		80273557	50140494
80032610	186723798		60350519	34572695
76613117	119457999		37252927	57683694
93822902	123829374		75622314	49844458
77370685	110601467		96647116	61132938
69715833	120599071		34640481	59469151
70885862	164969405		44978512	61697812
74704765	118764126		92207380	29768733
91147424	141047866		76644791	57042765
111005999	182746275		74331892	75219751
49498232	122272578		95649130	68490778
67649782	160596702		93233686	73015694
67258846	102348288		41201924	64796341
90795067	68698267		65307515	90544108
79060067	127438708		63267534	39796286
61682309	120537033		69993666	83128268
94216174	141443210		72943915	61731838
60917975	121885972		88508583	48282612
94019024	140535863		76426377	63125653
60940238	113125435		61518444	67514186
61449818	163836010		95395478	64312541
80302614	150210909		63951764	69967906
77012061	136273855		53581644	79609571
34509976	160538545		56523202	41849189
83533074	102022732		46181226	85175391
70079067	112870274		63879900	50559023
95210304	153021092		61179070	99848095
74414858	154433424		48325125	66776805
45227595	149469228		40690858	48736057
84388786	135597485		34869007	93885822
36040799	102493448		66028060	49806879
81690663	162267032		56353222	71309289
66289018	116232651		54478763	41694177
65134114	103494079		48331678	45949615
80106919	101520907		51104184	120280881
67521026	125760856		49129109	39156899
92801019	149586249		59752623	122899997
72253150	102531415		64189215	30805593
69968640	142304154		55322034	35091012
93037029	148857599		41107445	81417592
69288287	90792999		41535142	60595205
79909867	164423491		62151475	69569035
108158123	130916089		51833191	33134428
67598259	104819257		52219645	70107047
82552360	95425774		42976852	87615045
74564433	109929745		94881486	67573797
91019445	153672379		61257749	38555596
76912713	111400881		101733379	65166250
75553921	87969592		47339946	56603577
72999789	86366175		59262787	34024159
88576835	125125247		55463709	117080807
74027887	71187957		100301150	57370406
167780549	124556558		48641569	59397037
97086352	131998421		74799204	42802627
87709300	88019609		59513795	90845212
64211041	76006317		35089557	57977075
74901877	97436220		42187071	50353802
77543841	98388592		98910307	59960488
72633240	107477386		35637115	64259280
73953034	101097137		36388650	49332699
83530977	110122389		52379412	43056950
65316065	92952767		74766910	49734395
88304307	89105504		43485227	62602157
73251705	75509073		118533604	88795218
83717538	96150218		49087378	55214868
49257539	99646907		56909114	40723581
71769758	81981884		49204329	57640764
101679719	92218260		55252133	70399528
90469560	83242549		56132206	44665634
100866694	83354150		64756717	43769432
74038503	77162931		51182712	97480763
70875109	135933093		66959501	62578685
66122373	53242702		47051020	47750963
78127571	95196294		35219886	59771667
79093087	74001264		39939924	62083438
87661173	112494123		119742749	47628815
121237024	51650687		40579783	63781189
94740422	86166092		59053912	45471382
92342317	86187863		48784825	44067487
110634740	45882605		55238348	37284204
58149900	54153944		105801346	38936765
88768787	97221820		59282253	32403950
87559455	96029152		54443720	81116253
94673103	53431183		57818641	46966901
96420182	86606016		45943284	52281815
110556919	125038524		90045259	45623181
88313067	95362706		53502407	54271590
59464287	86537505		59329158	77014905
104428564	71561991		76283467	72275422
69809827	58997367		85255310	59560263
76877043	77334512		33425755	88147108
76637878	93357835		26866122	51338200
64768167	68242135		125404593	51620113
70734978	103147788		33408658	45732446
71621123	53597257		57707333	60307507
73501791	97823621		143003357	60622479
76396230	91862961		56885282	66679950
89598140	83758546		89016904	94509911
114819340	68090350		60562618	86861601
121406239	84374697		57038827	46712820
77173412	101271391		76469878	50660480
88380977	109083808		112426653	54359551
91378646	72302187		49614826	49056347
77596126	120942761		58281233	43548965
61168616	106857605		60634451	96197333
74744752	87970974		71555500	66028903
72120921	59528666		58359710	45829753
51618734	76856506		54527286	90623923
108028645	48601551		74006510	44761402
67789512	94138220		47987868	112141741
98037978	76202926		70024006	61582064
79453937	87542557		71959726	63180206
113534656	63472322		84500475	46566109
77613194	101469394		55325305	71583996
91651452	110259568		78782905	69503215
83459921	79747290		53123147	68546655
72288519	99133984		49226415	96251199
61687070	104523017		84548339	65283829
48530429	86772516		34032118	56268968
79142177	83971974		62264570	64068305
86686398	96253423		71356588	70328366
94636186	95983552		31027285	73674509
102113959	92226176		48919499	73443271
88701987	84874802		42624774	44465471
103998560	105532644		65206181	49218254
86172184	102550001		51152958	42553647
64697223	71668170		51442685	31877627
106348690	49303653		44047139	96126112
89849975	47390991		63840092	46843303
62322119	99882283		59812896	73313367
89760239	106941633		45597744	64632502
86260284	101611562		62033031	58027699
74749930	98393571		85493612	66548803
75716000	109983100		80093878	58431693
63654642	93927495		100131813	45299176
78329797	89082022		69487148	64467674
75430346	95815311		66707188	77793760
88600807	134347404		89524086	75645359
99082154	94028369		47141967	52608521
34411709	67586130		68696837	62112847
91959195	93239996		70501948	61956250
83624655	98161118		70363007	55812644
86679747	109891127		49513371	106441360
111867645	83328670		98310643	58235452
91729375	95680268		52491983	42117159
98223038	90630196		53740453	42920970
113125964	79049842		65307886	67561323
79506001	98259736		48307696	64723990
104520728	80031181		50230713	49894417
65069901	109072765		66875542	35015520
54626828	87863735		63686301	62787646
96647129	90715372		68403012	83785896
96417164	108331269		49776729	70864001
85011799	79901537		69142276	61664299
77284214	109063339		48385125	62774534
113467943	106126817		107280023	52411578
82688553	92778132		55335579	85916613
65046289	57506192		62732152	62235813
62677590	106581306		41655930	84496532
113955385	86475308		63265676	74515195
66423912	85488588		54488612	34581863
122261522	98280446		84198149	57178200
97368001	131431578		50997671	73843285
86805780	81353360		48540233	64688505
100604162	91219793		64648410	53425456
112842980	104238428		60769337	40386404
95078649	85341198		72126694	65699523
83579210	86530924		60452088	74244986
68884925	117687827		70084257	71382537
89197893	84320246		86978989	53842411
92468065	118362597		56851759	52807031
99400365	119592418		63299527	64296099
133218513	96516203		49854395	80603784
18254179	116445974		56889899	58058888
89829162	85829327		65821203	67947721
105845122	95442699		72044662	66479105
103095739	73844312		60619212	64735073
58609410	101011294		58922273	53952671
47507519	90538109		51315852	158140176
98054829	111827995		92457270	50254772
91839887	120441882		50251740	49900503
108058040	96025448		39053057	45813847
95477164	119838614		56863108	83974413
124865048	117690821		63654728	83337708
63170983	138768451		45354844	65044079
71978079	125448375		67161557	48177183
97038972	97273533		94072134	56756410
93647884	63183993		38782197	63123005
93445955	94120941		56168679	39108105
98301914	65001845		72580102	71837861
88336947	103093764		53848574	74454741
70885033	98562698		79336541	76554106
81996054	116719516		61037748	58818346
82419917	108351148		109031057	103569648
99714582	107293711		77631791	90959009
92325426	108351349		36213517	68990890
99263401	123640026		77969319	87055516
117228032	127950454		63696301	79906092
101881956	131725460		78076764	56086199
70531968	104733559		64109817	119917334
118931903	81407056		73592429	64511077
121726912	40048978		76259465	83494450
26541881	88535405		93981967	76406292
132193577	102122103		45616034	60547184
91944688	108704906		61406896	91306418
	109806644		70583442	53171067
	99649943		63505375	60740575
	152355098		71299425	68958676
	116023757			58376335
	98370502			78760658
	104410620			60056450
	112614188			57684052
	116883843			53869030
	112603818			77156544
	104840883			64781100
	75246491			79742078
	96590583			57427398
	91195911			67509528
	79468405			63809783
	108926476			73882268
	76785817			63752901
	109469408			68012987
	98210960
	91554356
	91296415
	82187350
