# Supplementary material for: Embryonic stem cells maintain high origin activity and slow forks to coordinate replication with cell cycle progression
Source: EMBO Rep. 2024 Jul 25;25(9):6. doi: 10.1038/s44319-024-00207-5 (PMC11387781; doi:10.1038/s44319-024-00207-5)
Supplement: Supplementary file 6 — Source data Fig. 4 [file 44319_2024_207_MOESM6_ESM.zip › EMBOR-2024-58881_SourceDataForFigure4/EMBOR-2024-58881_SourceDataFor4D/EMBOR-2024-58881_SourceDataFor4DEdU H3S10P MEF con.xlsx]

## Sheet: Sheet1
DAPI	EdU	H3S10P
221187328	250956989	48598270
252284671	95869687	94977160
275283352	204451361	62335983
234008275	151791289	60136520
298859038	345878278	71791141
165433121	119644075	70484585
189501233	153078510	141085273
188182616	234305069	83549339
265421356	377670647	126525851
321628537	156923088	147292778
342068266	306166699	67027763
152435394	78380644	86674483
162511992	156864688	54930378
254749297	259878657	52857854
380288530	144423164	154159637
258212039	119566725	88549625
317603402	190238276	122741615
304450936	105763058	76855370
294028442	179693211	78248868
291205540	206233085	79575116
327431429	251879079	79174784
370679645	181129568	85765115
315263534	377657785	88327108
210227334	199128960	48588004
204664266	219142954	41868371
283803153	340876838	73833148
317399103	234857427	91895284
292433378	247092177	66651150
266013679	203352201	84154532
298864122	258565995	79107340
281085932	356026988	91475634
564942857	392050837	140442469
539263268	265873980	140832086
353507331	208181040	113736729
290552555	190315625	67258763
230075944	120419202	68686738
187577540	185254470	65420465
268424992	335863868	87863077
209621170	122430925	80170475
236285887	122686403	61872466
233690271	331975659	86360855
296808543	336942687	81306884
668754530	603722857	205848039
282228457	117518165	72369017
263390707	106185937	140634463
305439892	255843138	87214742
229201395	93189911	145010043
288252371	341228117	80075899
279285653	178033842	92305644
457091869	338473447	150263567
431670507	376583697	142402837
277813790	265885892	57585754
218297111	279910720	97503214
330759117	151442483	84455135
192264988	216263741	89832564
288434886	107586468	86987599
257656140	209231872	62410542
234204867	68925548	130399041
316796989	74874185	122349707
361376589	100558772	112965317
233152973	76925852	96547967
562299405	120493334	234427132
305501441	73594423	95035407
312770915	85811991	95787503
287154556	114272104	97307137
224312564	43145603	187065264
337383859	108920288	86220638
234710991	57067849	80177975
202928396	99252054	67388028
304728946	57331069	110103667
368482143	73738646	190937561
284925472	53640652	115116321
221206581	42402688	83306015
224310044	45936017	76248100
310580587	62402567	167629714
306194924	73775970	109387974
457712159	84582760	228068094
232776842	68552322	97258013
506923126	125598097	212694734
362676981	69651135	93204983
290687341	62696708	127448358
262431397	46306176	199241205
274010849	88823940	115829792
317332845	65016597	161491963
336167003	84069799	224209964
332812469	74013945	194533680
261789468	53107600	83663002
277377208	58929391	122280603
393260359	115334533	172851145
288826300	62187016	86255951
289089455	71898195	156502281
403233583	99069421	151000719
618148632	122761334	247576321
162704019	62396109	130904103
300416045	65331251	124480745
274099784	52222673	95481533
291539433	48736544	120541982
251680242	59854052	69396140
301328089	66561488	114498384
175216406	50549553	157549920
440148744	76377696	171527690
274324388	61919798	155966630
231653184	53059132	132922821
175331114	79453679	109927645
275057173	50389343	113951736
266572349	87311644	189590938
326672088	101564580	180222586
247502282	62726882	143451423
287761652	59871750	269179513
199325203	80273557	130045308
160247053	60350519	142546212
215748783	37252927	141285649
321494501	75622314	143236850
349102591	96647116	112691093
235842447	34640481	47258569
228078686	44978512	109322245
327572147	92207380	213508591
243296167	76644791	160132740
191414963	74331892	94251039
321003386	95649130	116867891
334992032	93233686	114215733
244839700	41201924	108107747
221608166	65307515	118224774
342254965	63267534	134542831
321386307	69993666	178406552
243175636	72943915	292391223
287195624	88508583	101646243
269219382	76426377	119317879
316982390	61518444	155319876
260091928	95395478	217649481
270151481	63951764	120586742
301711427	53581644	188658249
263493786	56523202	105757311
222693832	46181226	144953676
256996094	63879900	99827410
199512041	61179070	145494387
212933739	48325125	160744976
206928279	40690858	67205312
144593881	34869007	59188572
294458827	66028060	85505077
164373283	56353222	148833193
247025430	54478763	97131066
292764988	48331678	142613575
184386873	51104184	144659301
280723271	49129109	123739066
282541298	59752623	186372518
297725294	64189215	169974736
253348195	55322034	91629962
255447071	41107445	94976177
264693262	41535142	115533105
255390773	62151475	201927600
192787146	51833191	162316065
238041104	52219645	117893343
247606370	42976852	80707526
353214028	94881486	417979105
250890414	61257749	148549959
521160600	101733379	503031622
163998803	47339946	85663481
187920334	59262787	77659946
192761042	55463709	132700523
224439797	100301150	156005889
168372238	48641569	148512174
339363044	74799204	106674280
323942556	59513795	189567872
149755080	35089557	77556112
201634789	42187071	104126040
328004789	98910307	618066504
223614310	35637115	106664148
222080138	36388650	124925603
265044890	52379412	159259428
300686133	74766910	205394126
137775714	43485227	175849018
342120212	118533604	162887220
270379733	49087378	108131086
308745672	56909114	140749168
214300455	49204329	186379548
264282245	55252133	217297222
274690712	56132206	179975780
304861458	64756717	177630090
254134390	51182712	246528148
184057877	66959501	117206677
143737672	47051020	82001247
227817648	35219886	100182490
193630445	39939924	122676769
507686094	119742749	190262030
210404812	40579783	76450418
223727576	59053912	83315539
278588471	48784825	200105321
300305901	55238348	280804430
622466487	105801346	377712382
310229229	59282253	168919053
201783307	54443720	136556469
281154848	57818641	63790446
201400036	45943284	180683294
352572249	90045259	240763188
167761007	53502407	146068517
162237515	59329158	149047619
296143227	76283467	289461189
460335137	85255310	216398013
215944959	33425755	91631774
184679305	26866122	92408190
387896512	125404593	150421275
217155004	33408658	107339145
255586862	57707333	103393018
686690906	143003357	218232721
291255586	56885282	176548107
296130929	89016904	126671679
229765482	60562618	91880458
260361352	57038827	84547572
319159202	76469878	226699060
357813348	112426653	245881853
273129854	49614826	189083633
266416155	58281233	83523983
271729850	60634451	135790694
307668143	71555500	165270169
288131509	58359710	104605784
279361361	54527286	183387652
334212429	74006510	111666143
181544325	47987868	139295550
347041930	70024006	307898171
318897534	71959726	92827172
318886710	84500475	140566272
290779142	55325305	87901977
327149703	78782905	157463384
275504028	53123147	154096600
257836048	49226415	210410305
272137316	84548339	359894379
185092137	34032118	172869396
172683637	62264570	107038592
317538111	71356588	135158488
206063137	31027285	95020443
288125033	48919499	130185997
265447581	42624774	248615378
326708590	65206181	118365252
302027105	51152958	273929291
239003284	51442685	96847016
273367886	44047139	186341858
347893184	63840092	193945937
298930029	59812896	294378465
239167825	45597744	95380283
251753024	62033031	139699586
279515593	85493612	129350214
207939217	80093878	197317872
319986956	100131813	143605408
279075921	69487148	288609227
267403959	66707188	89727056
316637200	89524086	184765202
283304593	47141967	103505840
305552738	68696837	77531980
283897577	70501948	101595454
286323493	70363007	243561802
279232225	49513371	145407875
356320695	98310643	207893405
281112501	52491983	159820971
245577627	53740453	112645303
323943292	65307886	108509364
265002069	48307696	158605084
297673829	50230713	177739384
335282923	66875542	127873575
346695130	63686301	162288294
237305261	68403012	132908277
316183511	49776729	163176120
335548717	69142276	222869158
249522511	48385125	78761809
602749491	107280023	133553287
298209965	55335579	289491834
226470276	62732152	75556597
270216145	41655930	242161786
285485102	63265676	136408077
305976856	54488612	151219123
360389605	84198149	588041874
257880463	50997671	72573108
280243706	48540233	333988609
309375244	64648410	137575883
327322183	60769337	392457746
282721588	72126694	216230339
396514575	60452088	214323395
445522247	70084257	272019488
541209474	86978989	282681799
275810446	56851759	71724060
307745893	63299527	179174718
286583171	49854395	270969773
205287258	56889899	183899342
176512713	65821203	154472883
234425888	72044662	169798979
250486175	60619212	92123579
192743875	58922273	142629584
249130234	51315852	85800502
362658400	92457270	242404865
248175016	50251740	76056578
236743519	39053057	160496735
282180935	56863108	90742109
249238412	63654728	142169297
279331602	45354844	171600583
341262069	67161557	268651584
319300524	94072134	171615567
238578881	38782197	84862688
287966609	56168679	124617709
254661864	72580102	97976043
328391085	53848574	108198920
257935191	79336541	233597394
306392119	61037748	146396987
367454820	109031057	228769283
316970974	77631791	169063638
131099189	36213517	126786765
302654773	77969319	346618940
329064516	63696301	130232512
279687997	78076764	128615897
337649909	64109817	82981350
274795367	73592429	133447301
498710954	76259465	192619696
366404292	93981967	232108936
251252823	45616034	147659160
217941891	61406896	177106557
325737934	70583442	186123775
337559183	63505375	169593283
260136587	71299425	108205282
