# Supplementary material for: Embryonic stem cells maintain high origin activity and slow forks to coordinate replication with cell cycle progression
Source: EMBO Rep. 2024 Jul 25;25(9):6. doi: 10.1038/s44319-024-00207-5 (PMC11387781; doi:10.1038/s44319-024-00207-5)
Supplement: Supplementary file 6 — Source data Fig. 4 [file 44319_2024_207_MOESM6_ESM.zip › EMBOR-2024-58881_SourceDataForFigure4/EMBOR-2024-58881_SourceDataFor4D/EMBOR-2024-58881_SourceDataFor4DEdU H3S10P MEF nuc.xlsx]

## Sheet: Sheet1
DAPI	EdU	H3S10P
469041792	147175186	162564650
228865497	169581129	68737922
484546961	306152745	154774733
471963088	359974625	105671299
190365340	224153211	77738194
188403532	249226361	71016937
290140970	230989122	70983715
224319943	223660801	47890040
222797735	176432108	48144424
227311986	139503810	74451375
235334850	177712934	69867702
302872567	147487394	66274475
284881777	217090820	74120342
253934535	194038239	67227368
272215580	198329502	84618608
323284418	242112740	78837382
442571274	148068598	137215630
244038832	207899700	53137153
283784998	185471732	108763856
275756444	190339539	125265029
288651016	226295896	80909998
264811026	202406576	92901478
273788588	161141389	100248770
216610239	223610154	69875916
295582378	259685886	73800242
544577645	388506933	198857868
309950278	134791835	81507319
252302026	337161281	79181527
210151139	286375207	79576406
222084515	172446693	62778038
192633018	264021837	83397696
277970252	183735353	137817672
313681389	178578689	126540223
283356281	295862126	94344223
195057301	188990340	91822646
265268976	111466460	74458542
430965693	129796730	206017620
297379828	228541534	153957001
259586233	119562711	85906516
272692890	145167869	71320582
293320571	88884861	78581755
252709878	121471228	48828180
227870217	90173795	77634473
357360597	149123721	130818886
249979434	88756310	81839111
183775745	75023311	90353849
454683858	176494002	127024093
587496008	141010043	164340264
318734544	98299771	91740789
193300974	78198540	61395891
296485006	87792782	80294708
281044370	74406324	71380969
536407032	145697150	209057920
236297052	82111970	59419745
246844814	82043106	129707669
228177141	62212219	73427978
208564607	70207317	79096673
330922990	101117656	146925475
280705074	107682837	88264813
283496023	83353172	80909271
245361465	83946826	84838589
469567115	87972591	231760014
208480433	58398780	105601899
223207468	75256436	100863608
220236341	89864051	90699759
219056273	59480669	142161177
338980363	90309925	176622080
240625720	45221668	57935324
425364052	109193949	168102750
194110676	52642892	83262291
275236661	71135899	61549553
273872427	81077693	101178925
179712089	45299820	43120014
307325136	71842786	206885022
248714518	64430680	75669411
243466228	63620457	68988133
261117278	75035002	76166565
238413754	41628527	132942056
192579007	43178833	82863387
261401514	54399881	83591920
219033996	64965068	76755344
225653817	37521180	47454657
228240744	44604682	140756966
358070462	96264272	298449281
170617804	42275891	85788794
261106821	58213894	82375117
165703619	56357522	61634850
271852130	59844183	88090841
240014211	46372432	108792336
221401466	42494411	45691807
240351112	69208946	93152536
290387439	89768766	106666114
283244603	57683934	96098223
283585999	60796588	58217014
302471087	73368678	109575687
609549514	121336552	165464856
219055309	43572046	114195467
193194166	44903864	84788514
419261355	100076501	115670157
223018416	66825096	60573478
328276261	78903698	225978622
295238121	66528106	231986919
556632256	131704907	122951706
309916116	71766725	108595616
298338635	74458267	84875121
272362041	57844870	125923276
868576298	164992972	292184461
307646145	76946246	120746734
329424781	88287248	202772868
260099030	50140494	103044668
172130918	34572695	80526628
270959918	57683694	166469097
217279209	49844458	131237574
265596617	61132938	243797354
300510892	59469151	142221480
268086329	61697812	61308215
164780698	29768733	55379872
276347001	57042765	128603482
298392759	75219751	93922143
218271117	68490778	148694439
402796672	73015694	226432241
247656747	64796341	180170419
359225500	90544108	166623681
213764601	39796286	53577026
330836372	83128268	89428024
266002911	61731838	65882848
220538535	48282612	56138300
372027474	63125653	144396145
383790585	67514186	182285945
304438450	64312541	117980556
313932603	69967906	117010397
273551158	79609571	127224917
184810269	41849189	194820167
293356344	85175391	154841219
220283960	50559023	83959704
484914487	99848095	284221382
284773297	66776805	236323582
238773134	48736057	132355596
448820834	93885822	297783589
261470115	49806879	220575452
249583603	71309289	72156217
244594547	41694177	119961860
232899821	45949615	112165743
479455410	120280881	304374409
202490380	39156899	80966545
537794707	122899997	232728298
168687315	30805593	41133271
179337923	35091012	54452365
315611339	81417592	159636862
288125856	60595205	117437809
277787475	69569035	248428366
199584500	33134428	83345792
253185890	70107047	80670812
462724467	87615045	223765511
415007263	67573797	163220485
223402062	38555596	110859666
294428170	65166250	171616140
255061862	56603577	145253095
200353952	34024159	100854333
495382264	117080807	342824316
280381507	57370406	114919706
275163632	59397037	251322341
241631797	42802627	59656385
408690547	90845212	96262435
347526988	57977075	254172225
191978470	50353802	53678733
271317411	59960488	81980562
304208098	64259280	80680393
254759412	49332699	81808697
230770738	43056950	160117374
242763460	49734395	163571968
256084635	62602157	156803336
331584335	88795218	104913098
289918817	55214868	183270062
219870107	40723581	126066466
217643149	57640764	105518308
417626750	70399528	120381397
233374490	44665634	177037574
212814169	43769432	63634475
324843808	97480763	112325192
247200649	62578685	182074054
298582104	47750963	68281166
250543648	59771667	272723545
224139532	62083438	95982981
247167074	47628815	53868630
278898625	63781189	135473819
238032923	45471382	186620437
248833148	44067487	138465259
212689323	37284204	132348791
195835743	38936765	114644537
180199614	32403950	122388966
337983071	81116253	177115743
192120923	46966901	105539390
222331615	52281815	140860881
237696452	45623181	65565067
266931014	54271590	107349892
276441930	77014905	194058227
226245843	72275422	207403045
217346235	59560263	171401340
321787903	88147108	113885869
242822866	51338200	131431384
226235918	51620113	321907809
223688179	45732446	186425546
219708189	60307507	98141463
237419785	60622479	176271652
226398030	66679950	142360006
529412746	94509911	258941304
501520596	86861601	188374737
263256814	46712820	144527654
236501936	50660480	136870022
207224868	54359551	71038535
236381115	49056347	127779207
226955600	43548965	219725971
325392282	96197333	227465432
394477170	66028903	168488863
223541877	45829753	107728558
421474177	90623923	149967964
217943470	44761402	144286907
354067900	112141741	138780420
289534934	61582064	173711385
277408222	63180206	162504130
196764557	46566109	58162371
235560850	71583996	223210685
286924171	69503215	180312890
303934145	68546655	90309359
288944905	96251199	143169718
194713966	65283829	278077570
245073610	56268968	145755542
225242785	64068305	169981559
202327667	70328366	122105943
268237509	73674509	148088644
286087550	73443271	143781902
237765294	44465471	200564083
183156343	49218254	140914814
187799338	42553647	121171089
154204200	31877627	84452548
290431000	96126112	161864651
219072969	46843303	168335632
300871784	73313367	133019280
290357473	64632502	66204941
290318822	58027699	156347601
231470107	66548803	330762631
235752925	58431693	115134461
236699253	45299176	86519220
206696500	64467674	187927618
297611395	77793760	204798447
258292248	75645359	184138229
212139965	52608521	164526811
278888073	62112847	80685759
268269929	61956250	101499149
232064520	55812644	101542343
345769784	106441360	201922608
269133752	58235452	108242743
184422308	42117159	53852349
179272899	42920970	64007505
261431258	67561323	122449041
234530170	64723990	150066430
248122695	49894417	157829823
205545516	35015520	91893154
251001868	62787646	88602227
332314370	83785896	267805564
253573730	70864001	176994291
296318840	61664299	216427563
252093637	62774534	203008992
219899455	52411578	98390064
238335388	85916613	85160748
271553666	62235813	85986354
261378975	84496532	266997682
284270311	74515195	76593701
209425876	34581863	45533566
222253602	57178200	81747703
260060995	73843285	91483357
223199426	64688505	208598542
226372775	53425456	165530714
217778883	40386404	96424485
294081808	65699523	234254976
259005052	74244986	293126217
214147293	71382537	118105383
211233466	53842411	188308728
256504135	52807031	76815815
293132406	64296099	217953730
296208689	80603784	221466115
200320490	58058888	216037278
283601692	67947721	150368225
290031884	66479105	164042889
247479304	64735073	117474802
277201769	53952671	91715951
419478311	158140176	156376963
209124180	50254772	83651926
258554388	49900503	265383059
210770594	45813847	122692489
233820577	83974413	107766015
340255584	83337708	211204920
325871468	65044079	176624361
274246979	48177183	137433227
276592088	56756410	123489893
278543458	63123005	114248297
215557327	39108105	118352189
291667433	71837861	86995697
317417064	74454741	131715811
250029141	76554106	121731991
193464765	58818346	95141960
329998996	103569648	201840442
317513167	90959009	134938337
186751492	68990890	325833020
288634919	87055516	151590761
229609488	79906092	172154101
272169095	56086199	101265706
369009374	119917334	127666480
278786401	64511077	78864124
285214654	83494450	175071739
241018057	76406292	236688093
194953147	60547184	149715582
329049904	91306418	108363539
190012536	53171067	145017719
224157465	60740575	165264394
234565588	68958676	184705366
230465395	58376335	100041819
297619224	78760658	109969654
214457703	60056450	91645870
248007794	57684052	104731751
204673808	53869030	164273608
298884581	77156544	90720384
258927346	64781100	130514340
282331310	79742078	198067442
285805960	57427398	158019597
238751505	67509528	139520559
167458455	63809783	99620580
171352450	73882268	128650392
122633339	63752901	99294373
147765703	68012987	203072221
