# Supplementary material for: Embryonic stem cells maintain high origin activity and slow forks to coordinate replication with cell cycle progression
Source: EMBO Rep. 2024 Jul 25;25(9):6. doi: 10.1038/s44319-024-00207-5 (PMC11387781; doi:10.1038/s44319-024-00207-5)
Supplement: Supplementary file 6 — Source data Fig. 4 [file 44319_2024_207_MOESM6_ESM.zip › EMBOR-2024-58881_SourceDataForFigure4/EMBOR-2024-58881_SourceDataFor4D/EMBOR-2024-58881_SourceDataFor4DEdU H3S10P ES con.xlsx]

## Sheet: Sheet1
DAPI	EdU	H3S10P
287602611	178931729	115092610
268452678	218618716	99173473
264772545	231287913	84694031
234204090	223142971	94127986
256335052	177427538	97443118
285055434	183006709	129531364
255627181	165247960	125755154
186457852	116333352	75495527
294630257	125424845	131357012
287551521	160983532	103273506
216439336	133441258	114143865
253241247	175849473	128225695
276290682	264230223	147199895
182645486	79467650	81350098
247987563	153996122	119193864
256277051	154659419	126552026
192081890	78767873	83146500
240209962	181715303	82583644
233811469	112458940	91327880
218633394	202252612	60067622
250377691	177835603	88494918
206112352	201875828	69030575
265889542	155051717	122795534
287434006	160519313	105535006
243822769	111855948	75433283
233728000	127979773	107688038
221320873	135386580	83127989
209190010	165635854	105128414
275903101	227233240	112370828
270251767	139068618	94880680
229756910	188563417	122086052
234515594	187025374	90871073
261260832	189683226	98721810
259280693	166802904	110045608
277662048	185795492	118703975
307976530	163879164	117074264
222516661	159782044	121362520
218595608	211147274	102148101
258195283	138831771	84938029
308324950	239922559	130386591
228451741	120591820	117547308
284614408	113479712	109491794
250546318	95796431	123223204
223269658	77518461	91724638
252625269	150989704	99364749
280208885	167690176	118106661
208812049	183522878	95169453
184992968	107817661	89581449
294778969	227145397	111945669
250407412	110349070	102586359
207299307	171850438	97533792
255933133	189776589	99547258
225982760	124859910	121334935
269895214	212980414	105488061
289947077	123289629	133793143
239740501	127585603	84332532
196574037	181750422	84508430
225249236	97848165	75650181
288758549	206538995	113168972
178351924	68975844	99544119
251731054	124407646	107128342
238757211	166800796	108792261
228320061	98836513	100248092
286895139	172280190	113562260
186579337	134851180	85965028
243028572	84547584	93589573
237743635	137173444	114438800
245924027	157798657	116654855
185736610	131119786	84225345
194464371	94827078	112410812
218911227	88093657	98434662
223568789	82829685	127198321
273522510	140736651	134412565
297729550	139595742	124397855
140557294	57756166	85112205
267770280	96292890	141932276
248900922	121576153	128991332
232408384	76788042	72474181
219696251	82350488	74171056
263718972	93380510	127795734
199710550	64540699	68229033
240568891	70868786	80700755
180239916	101732394	86788807
189371288	109927750	85932753
306183710	117386723	144651487
308821337	114825426	156508740
222560400	91742996	102711983
250332227	106621695	138603400
152939212	62119394	73644446
232933417	114745443	112232622
230352319	110256254	149298690
264793852	104992487	111794105
224201146	74708441	99547504
241743601	97617286	114274155
264971923	137459126	129595172
164418484	58939331	94385497
279949092	94883821	117834311
256841308	102613186	107359822
264312351	91330745	109906296
247425278	70014722	95769224
243829546	74949256	88767419
226791488	76231768	141064904
134060718	54272162	67958985
186366950	64807606	122552274
276344043	93802406	107188801
342266595	112751153	123112015
222077974	73851740	112809146
213958919	83104054	95625920
206303240	71059445	74758896
237491505	65148379	70013318
273398485	80032610	87588659
249402314	76613117	101508298
266678213	93822902	209918860
228141049	77370685	107056665
202472451	69715833	130634641
146146178	70885862	143751381
273091162	74704765	114007977
213442197	91147424	157926739
319789522	111005999	138822032
145592436	49498232	118312028
220499348	67649782	150484458
166658698	67258846	135447181
220051001	90795067	153142274
257639333	79060067	111216253
227251714	61682309	100898440
249055262	94216174	108863265
269871899	60917975	165353596
254119227	94019024	165167787
230837550	60940238	236416314
255054835	61449818	99458431
236934223	80302614	111816432
233559016	77012061	171978307
134749915	34509976	44811536
234179090	83533074	86719200
219911902	70079067	147673730
244515602	95210304	451562284
243142753	74414858	97187225
148062361	45227595	102005684
219842142	84388786	104439844
147172136	36040799	117894253
250745336	81690663	106775146
171706378	66289018	83352823
150714611	65134114	69158729
264362682	80106919	87900233
241274732	67521026	95694693
258861744	92801019	158242417
196565816	72253150	86466394
235802601	69968640	84185743
274135880	93037029	104385163
210246148	69288287	101756857
211194110	79909867	133083167
293975917	108158123	126616772
238218364	67598259	116500289
272113746	82552360	197066178
227109892	74564433	115119220
254327279	91019445	140109953
225226770	76912713	112369477
219602107	75553921	121972800
214668794	72999789	91509060
222996881	88576835	201265308
201742037	74027887	135295874
342869373	167780549	352406299
294620776	97086352	202462337
260333876	87709300	287299279
197325068	64211041	109641833
247354193	74901877	152101962
251340589	77543841	200002374
208365455	72633240	132476753
184184515	73953034	147511552
261478158	83530977	168408263
242906733	65316065	205498904
250828333	88304307	170116106
223494413	73251705	169811931
262393555	83717538	160314383
218925872	49257539	116703620
246655042	71769758	157612602
284248333	101679719	196745567
258314621	90469560	150409838
289088413	100866694	155055147
231154238	74038503	183270448
222213910	70875109	88347787
202293072	66122373	128479959
197076354	78127571	148694131
253681769	79093087	218291629
279539327	87661173	128451823
335071121	121237024	538545375
293264154	94740422	125548441
280854305	92342317	102584237
277752915	110634740	176595526
243168996	58149900	113486370
229997337	88768787	94127931
270239965	87559455	192106875
284050726	94673103	99160729
294795627	96420182	96708442
300246908	110556919	174527376
253942297	88313067	142604174
177281476	59464287	99369313
266440895	104428564	142460506
196897295	69809827	141074315
222958377	76877043	224935330
264497308	76637878	162476348
241017011	64768167	142301420
256001687	70734978	145614426
228836300	71621123	187939792
265238373	73501791	103013384
260247980	76396230	101892001
267518321	89598140	128216714
299007031	114819340	161601412
291264572	121406239	190145563
228132448	77173412	117431563
241608899	88380977	157973470
268886708	91378646	104863876
188748038	77596126	341040050
161448760	61168616	97366870
254897249	74744752	161610867
265041811	72120921	118053138
221167718	51618734	74301450
262993668	108028645	172190728
197189929	67789512	98116538
307032469	98037978	166485096
274594103	79453937	187900682
226737792	113534656	264440466
246889777	77613194	263057173
248425859	91651452	144262543
231997368	83459921	214286772
221540826	72288519	96035105
249780997	61687070	187859797
181458023	48530429	81675759
251535686	79142177	133933757
290467883	86686398	110611859
294562815	94636186	200141164
283751637	102113959	135956540
272621520	88701987	174699142
283838798	103998560	293091692
217607315	86172184	186915017
188540735	64697223	133978301
287712338	106348690	200587781
290250312	89849975	138616011
242986644	62322119	132995707
283866277	89760239	113841626
210207100	86260284	134706228
212465888	74749930	137513069
231642943	75716000	134345147
256771745	63654642	150729501
248109240	78329797	105696059
228392747	75430346	157212225
278146609	88600807	152876905
271710212	99082154	212663653
82042246	34411709	70644926
251682500	91959195	241008693
192470515	83624655	174522997
237411194	86679747	133490656
265138905	111867645	125305208
270640215	91729375	396914554
227658072	98223038	164780780
293766299	113125964	168515452
263583811	79506001	117099858
300617858	104520728	118953443
194495519	65069901	194156047
175339648	54626828	86263784
221762216	96647129	275487712
232064039	96417164	148535813
206586202	85011799	283339373
197118176	77284214	93512877
251772254	113467943	160787096
254993296	82688553	170156977
200040999	65046289	160240100
170612389	62677590	106905864
256680787	113955385	175716388
180280369	66423912	88203270
304120990	122261522	226693442
295504365	97368001	118576598
247744220	86805780	247535014
215409093	100604162	163045387
250174280	112842980	146129896
230287037	95078649	194406676
248562377	83579210	224847466
179892236	68884925	152823371
252943812	89197893	107874341
227530906	92468065	141937634
272337889	99400365	199059152
327451406	133218513	225109332
80590982	18254179	41413474
226742103	89829162	155995643
277998587	105845122	187217431
247459122	103095739	176155413
157479686	58609410	78099815
129103702	47507519	80021105
284884110	98054829	154339966
242037744	91839887	165188279
219055863	108058040	231262947
261344011	95477164	201000482
287520855	124865048	271682146
198328717	63170983	159144894
219704406	71978079	186089070
199433817	97038972	158950958
234237680	93647884	153043238
252115966	93445955	191602936
293093499	98301914	133148227
264099683	88336947	126364247
209060074	70885033	113753396
229628675	81996054	153008977
223429973	82419917	103143414
286121394	99714582	124179305
254769823	92325426	130660681
219305125	99263401	142248669
253111682	117228032	153741404
226834136	101881956	150053303
176019579	70531968	88848974
285163524	118931903	232043928
293518628	121726912	233326529
93978684	26541881	54717084
246973641	132193577	215094313
198469971	91944688	134978392
